# Supplementary material for: Lysosome lipid signalling from the periphery to neurons regulates longevity
Source: Nat Cell Biol. 2022 Jun 9;24(6):906–16. doi: 10.1038/s41556-022-00926-8 (PMC9203275; doi:10.1038/s41556-022-00926-8)
Supplement: Supplementary file 3 — Supplementary Tables 1–9 [file 41556_2022_926_MOESM3_ESM.xlsx]

## Sheet: SupplementaryTable1
Supplementary Table 1: RNA-seq of lipl-4Tg vs WT
Two-sided Wald test in R package DEseq2 was used to calculate the statistical significance.
ID	log2FoldChange	pvalue	padj	SYMBOL
WBGene00000001	-0.111103	0.458197	0.649737	aap-1
WBGene00000002	0.537333	0.0307003	0.105133	aat-1
WBGene00000003	0.364053	0.108304	0.258843	aat-2
WBGene00000004	-0.211912	0.20696	0.396248	aat-3
WBGene00000005	-0.481238	0.0315158	0.107034	aat-4
WBGene00000006	1.01634	0.000329426	0.00272493	aat-5
WBGene00000007	0.352248	0.109957	0.26143	aat-6
WBGene00000008	0.911466	0.0183406	0.0722028	aat-7
WBGene00000009	3.7254	0.000625952	0.00472157	aat-8
WBGene00000010	-0.0269615	0.81076	0.895315	aat-9
WBGene00000012	0.0876918	0.546975	0.719952	abf-1
WBGene00000013	0.395286	0.0490687	0.148219	abf-2
WBGene00000014	NA	NA	NA	abf-3
WBGene00000015	0.181789	0.0436958	NA	abf-4
WBGene00000016	2.6361	3.47e-10	9.27e-09	abf-5
WBGene00000017	1.96944	1.16e-11	3.8e-10	abf-6
WBGene00000018	-0.260683	0.0623288	0.176544	abl-1
WBGene00000019	0.324117	0.0625319	0.176948	abt-1
WBGene00000020	0.561693	0.0027764	0.0163974	abt-2
WBGene00000021	NA	NA	NA	NA
WBGene00000022	0.906715	6.32e-11	1.88e-09	abt-4
WBGene00000023	0.0644085	0.682214	0.816176	abt-5
WBGene00000024	NA	NA	NA	abu-1
WBGene00000025	0.0209254	0.846438	NA	abu-2
WBGene00000026	-0.0407949	0.532032	NA	abu-3
WBGene00000027	-0.0230565	0.781213	NA	abu-4
WBGene00000028	NA	NA	NA	abu-5
WBGene00000029	0.0561884	0.420929	NA	abu-6
WBGene00000030	-0.00673883	0.924808	NA	abu-7
WBGene00000031	1.86802	0.0117492	0.0506985	abu-8
WBGene00000032	NA	NA	NA	abu-9
WBGene00000032	NA	NA	NA	pqn-57
WBGene00000033	0.347751	0.0223935	0.0834864	abu-10
WBGene00000034	0.277853	0.110432	0.262176	abu-11
WBGene00000035	0.648751	0.00843755	0.0393926	ace-1
WBGene00000036	0.546033	0.00886065	0.0409497	ace-2
WBGene00000037	2.77961	3.7e-05	0.000398435	ace-3
WBGene00000038	0.190879	0.193377	0.379981	ace-4
WBGene00000039	0.194903	0.371259	0.570639	acn-1
WBGene00000040	0.488751	2.32e-14	1.03e-12	aco-1
WBGene00000041	-0.150374	0.000805721	0.00585147	aco-2
WBGene00000042	-0.0664924	0.623629	0.775057	acr-2
WBGene00000043	0.148021	0.0745544	NA	acr-3
WBGene00000044	0.131416	0.343858	0.543675	acr-5
WBGene00000045	0.063224	0.330196	NA	acr-6
WBGene00000046	0.102918	0.355998	0.555904	acr-7
WBGene00000047	0.203092	0.333529	0.533042	acr-8
WBGene00000048	0.105445	0.459166	0.650474	acr-9
WBGene00000049	0.155591	0.119761	0.277977	acr-10
WBGene00000050	0.282475	0.174983	0.355644	acr-11
WBGene00000051	0.0534797	0.765207	0.866703	acr-12
WBGene00000053	0.0315848	0.699868	NA	acr-14
WBGene00000054	0.124614	0.545625	0.719101	acr-15
WBGene00000055	-0.0509304	0.79979	0.888177	acr-16
WBGene00000056	0.489926	0.055359	0.162135	acr-17
WBGene00000057	-0.0953552	0.630074	0.779988	acr-18
WBGene00000058	0.394981	0.0666589	0.1847	acr-19
WBGene00000059	0.167315	0.298999	0.49956	acr-20
WBGene00000060	0.042796	0.784304	0.878474	acr-21
WBGene00000061	0.32965	0.00669025	0.0328918	lgc-11
WBGene00000062	0.0657985	0.523715	0.701336	acr-23
WBGene00000063	-0.213379	0.0184933	0.0725899	act-3
WBGene00000063	-0.213379	0.0184933	0.0725899	act-1
WBGene00000064	-0.269927	9.36e-11	2.7e-09	act-2
WBGene00000065	0.121359	0.463443	0.653372	act-3
WBGene00000065	0.121359	0.463443	0.653372	act-1
WBGene00000066	-0.30171	2.22e-07	3.93e-06	act-4
WBGene00000067	0.375629	3.7e-07	6.28e-06	act-5
WBGene00000068	0.539172	0.0253853	0.0917015	acy-1
WBGene00000069	0.182853	0.31858	0.518893	acy-2
WBGene00000070	0.344506	0.097411	0.241702	acy-3
WBGene00000071	0.553826	0.0134485	0.0567106	acy-4
WBGene00000072	0.10114	0.608404	0.763998	add-1
WBGene00000073	-0.0399889	0.790817	0.882227	add-2
WBGene00000074	0.0638545	0.648142	0.791603	adm-2
WBGene00000075	-0.285605	0.0439695	0.137086	adm-4
WBGene00000079	-0.295352	0.00382295	0.0211227	adr-1
WBGene00000080	-0.163678	0.0997768	0.245065	adr-2
WBGene00000081	0.138571	0.0559319	0.163486	ads-1
WBGene00000082	-0.0263647	0.881461	0.937169	adt-1
WBGene00000083	-0.115851	0.380301	0.579766	adt-2
WBGene00000084	0.272697	0.167679	0.345271	aex-1
WBGene00000085	0.0329703	0.82908	0.90654	aex-2
WBGene00000086	0.902277	0.000902503	0.00645508	aex-3
WBGene00000088	0.797727	0.000317785	0.00263758	aex-5
WBGene00000089	0.406879	0.102503	0.2495	aex-6
WBGene00000090	-0.026609	0.753961	0.860721	age-1
WBGene00000092	-0.0586382	0.68128	0.815586	ags-3
WBGene00000093	0.176059	0.31832	0.518586	agt-1
WBGene00000094	-0.471281	0.0307202	0.105161	agt-2
WBGene00000095	0.158743	0.358492	0.558787	aha-1
WBGene00000096	0.104463	0.485105	0.669912	ahr-1
WBGene00000097	-0.402304	0.00261536	0.0155846	aip-1
WBGene00000098	-0.156868	0.00817239	0.0384334	air-1
WBGene00000099	-0.0280519	0.772989	0.87123	air-2
WBGene00000100	0.43154	1.53e-05	0.000179265	ajm-1
WBGene00000101	-0.0405849	0.507701	0.688137	aka-1
WBGene00000102	-0.0861626	0.17454	0.355153	akt-1
WBGene00000103	0.104008	0.595861	0.754776	akt-2
WBGene00000105	-0.0525707	0.607039	0.762977	alg-1
WBGene00000106	-0.187678	0.0373969	0.121808	alg-2
WBGene00000107	0.0875074	0.168662	0.346773	alh-1
WBGene00000108	NA	NA	NA	alh-2
WBGene00000109	0.449655	6.26e-07	1.03e-05	alh-3
WBGene00000110	-0.0344984	0.676521	0.812294	alh-4
WBGene00000111	2.76147	2.59e-25	2.45e-23	alh-5
WBGene00000112	-0.453321	1.92e-05	0.000220303	alh-6
WBGene00000113	0.213053	0.127495	0.288746	alh-7
WBGene00000114	0.0765888	0.159966	0.334713	alh-8
WBGene00000115	-1.16881	3.25e-41	6.18e-39	alh-9
WBGene00000116	-0.741336	3.6e-06	4.87e-05	alh-10
WBGene00000117	-0.0529688	0.696758	0.827015	alh-11
WBGene00000118	0.370675	0.000561159	0.00427754	alh-12
WBGene00000120	-0.356962	0.0182865	0.072093	aly-1
WBGene00000121	-0.163581	0.0158681	0.0647505	aly-2
WBGene00000122	-0.386722	3.1e-08	6.38e-07	aly-3
WBGene00000123	-0.0345147	0.617236	0.770611	ama-1
WBGene00000133	-1.51677	0.00310626	0.0179403	amt-1
WBGene00000134	0.122833	0.257268	0.455406	amt-2
WBGene00000135	0.0385886	0.838887	0.912779	amt-3
WBGene00000136	0.314463	0.0224116	0.0834932	amt-4
WBGene00000137	-0.211745	0.174557	0.355153	amx-1
WBGene00000138	0.716797	0.00205405	0.0127646	amx-2
WBGene00000139	-0.293817	0.202592	0.391312	amx-3
WBGene00000140	0.402594	0.00284681	0.0167458	anc-1
WBGene00000142	-0.126101	0.127485	0.288746	aos-1
WBGene00000143	-0.276558	0.00322338	0.0184893	apc-2
WBGene00000144	-0.201459	0.136132	0.30109	apc-10
WBGene00000145	-0.383833	0.0041114	0.0223857	apc-11
WBGene00000146	-0.102802	0.110296	0.261979	ape-1
WBGene00000147	-0.01532	0.899709	0.946652	aph-1
WBGene00000148	-0.213274	0.0396557	0.12726	aph-2
WBGene00000149	0.692678	2.96e-17	1.78e-15	apl-1
WBGene00000150	0.158705	0.31729	0.517405	apm-1
WBGene00000151	-0.0619762	0.528319	0.705373	apn-1
WBGene00000155	-0.108323	0.0557117	0.163011	app-1
WBGene00000156	-0.00795848	0.916813	0.953613	2021-04-01
WBGene00000157	-0.16026	0.332892	0.532605	aps-2
WBGene00000158	-0.172988	0.0484163	0.146702	apg-1
WBGene00000159	-0.169074	0.133263	0.296881	aps-1
WBGene00000160	-0.090958	0.315183	0.515652	apb-1
WBGene00000161	-0.151296	0.14511	0.314488	apa-2
WBGene00000162	0.155719	0.118513	0.275903	apd-3
WBGene00000163	0.0772403	0.316809	0.516987	apb-3
WBGene00000164	-0.226192	0.15204	0.324516	apm-3
WBGene00000165	-0.143272	0.229885	0.424252	aps-3
WBGene00000166	-0.00776372	0.95806	0.976944	apt-9
WBGene00000168	0.0302611	0.732099	0.850119	apx-1
WBGene00000169	1.16028	5.34e-16	2.78e-14	aqp-1
WBGene00000170	0.455074	0.000704059	0.00519825	aqp-2
WBGene00000171	0.290916	0.136669	0.301943	aqp-3
WBGene00000172	0.557905	0.00946062	0.0430967	aqp-4
WBGene00000173	0.150042	0.242388	0.440516	aqp-5
WBGene00000174	-0.0600162	0.561108	0.731591	aqp-6
WBGene00000175	0.385179	2.88e-06	3.98e-05	aqp-7
WBGene00000176	0.0558804	0.688736	0.820754	aqp-8
WBGene00000177	0.0494628	0.81173	0.895875	aqp-9
WBGene00000178	-0.286341	0.0326296	0.11	aqp-10
WBGene00000179	-0.264475	0.0512237	0.153148	aqp-11
WBGene00000180	0.140795	0.425603	0.621518	arc-1
WBGene00000181	-0.0495726	0.524611	0.702055	ard-1
WBGene00000182	-0.18971	0.000382319	0.00309085	arf-1.2
WBGene00000183	-0.193626	0.000381745	0.00308792	arf-3
WBGene00000184	-0.120707	0.312884	0.513336	arf-6
WBGene00000185	0.0202323	0.846438	NA	arg-1
WBGene00000186	0.101876	0.408941	0.606801	ark-1
WBGene00000187	-0.0460091	0.684532	0.817941	arl-1
WBGene00000188	-0.155525	0.343121	0.543138	arl-3
WBGene00000189	0.0513363	0.758364	0.863299	arl-5
WBGene00000190	1.27107	0.0103437	0.046073	arf-1.1
WBGene00000191	0.0813505	0.623286	0.774729	NA
WBGene00000192	0.0239922	0.742802	0.854444	arl-8
WBGene00000193	-0.0314755	0.706374	NA	arl-6
WBGene00000195	0.0269147	0.869008	0.930007	arr-1
WBGene00000196	-0.193385	0.132558	0.295804	aars-1
WBGene00000197	-0.355942	6.44e-11	1.91e-09	aars-2
WBGene00000198	-0.219454	0.00290462	0.0170106	art-1
WBGene00000199	-0.0886259	0.299672	0.500105	arx-1
WBGene00000200	-0.147449	0.0762088	0.203869	arx-2
WBGene00000201	-0.127753	0.222416	0.415092	arx-3
WBGene00000202	-0.0735792	0.527769	0.70496	exos-4.2
WBGene00000203	-0.224508	0.0311095	0.105977	arx-5
WBGene00000204	-0.108889	0.296535	0.497515	arx-6
WBGene00000205	-0.119694	0.426178	0.62179	arx-7
WBGene00000206	-0.358181	9.87e-09	2.21e-07	asb-1
WBGene00000207	0.0657076	0.37647	0.575655	asb-2
WBGene00000208	0.349249	0.00536232	0.027654	trip-4
WBGene00000209	-0.145648	0.0311826	0.106149	asg-1
WBGene00000210	0.0344852	0.708861	0.835758	asg-2
WBGene00000211	-0.0794515	0.662942	0.801961	asm-1
WBGene00000212	0.42028	0.0522504	0.155582	asm-2
WBGene00000213	-2.43544	6.83e-07	1.11e-05	asm-3
WBGene00000214	0.994207	1.39e-73	4.53e-71	asp-1
WBGene00000215	0.623745	1.56e-25	1.49e-23	T18H9.11
WBGene00000215	0.623745	1.56e-25	1.49e-23	asp-2
WBGene00000216	0.455419	8.54e-12	2.88e-10	asp-3
WBGene00000217	-0.556383	8.7e-19	5.93e-17	asp-4
WBGene00000218	1.19429	2.55e-96	1.38e-93	asp-5
WBGene00000219	1.7054	3.59e-243	5.84e-240	asp-6
WBGene00000220	0.133379	0.488112	0.672164	atf-2
WBGene00000221	0.224088	0.0800594	0.211134	atf-5
WBGene00000222	0.0214275	0.899666	0.946652	atf-6
WBGene00000223	0.0222276	0.744457	0.855566	atf-7
WBGene00000224	0.844506	7.33e-08	1.41e-06	atgp-1
WBGene00000225	0.265309	0.140909	0.308609	atgp-2
WBGene00000226	0.0178915	0.832434	0.908579	atl-1
WBGene00000227	0.162207	0.115084	0.270382	atm-1
WBGene00000228	0.238232	0.00906828	0.0416133	atn-1
WBGene00000229	-0.287731	6.9e-12	2.35e-10	atp-2
WBGene00000230	-0.141246	0.0084403	0.0393926	atp-3
WBGene00000231	-0.0482193	0.443316	0.636867	atx-2
WBGene00000232	0.361841	0.137266	0.302895	avr-14
WBGene00000233	0.196976	0.305062	0.505653	avr-15
WBGene00000235	-0.14512	0.0898094	0.227768	baf-1
WBGene00000236	-0.000576901	0.994798	0.99684	bag-1
WBGene00000237	0.283035	0.135319	0.3	bam-2
WBGene00000238	0.442089	0.0305455	0.104759	bar-1
WBGene00000239	-0.430075	0.0111123	0.0485947	bas-1
WBGene00000240	-0.912556	1.37e-15	6.9e-14	pah-1
WBGene00000241	0.128826	0.24888	0.447262	bbs-1
WBGene00000242	0.0278471	0.793866	0.884	bbs-2
WBGene00000244	0.127859	0.406762	0.604732	bbs-8
WBGene00000245	0.124417	0.359304	0.559456	bca-1
WBGene00000246	-0.228071	0.295685	0.496787	bcc-1
WBGene00000247	-0.0802392	0.540074	0.714518	bec-1
WBGene00000248	0.137192	0.363791	0.563565	ben-1
WBGene00000249	-0.312675	0.00917306	0.0419959	bir-1
WBGene00000250	0.368642	0.0148673	0.0614602	bir-2
WBGene00000251	3.04772	0.00263838	0.0156963	bli-1
WBGene00000252	0.152457	0.273571	0.473839	bli-2
WBGene00000253	0.272089	0.0759132	0.203386	bli-3
WBGene00000254	0.00136723	0.982761	0.989997	bli-4
WBGene00000255	-0.111314	0.422754	0.618645	bli-5
WBGene00000256	-0.039173	0.847077	0.917614	bli-6
WBGene00000257	-0.178105	0.0353081	0.116745	bmk-1
WBGene00000259	-0.0820538	0.489977	0.673845	bpl-1
WBGene00000262	-0.0736561	0.69426	0.824852	bra-1
WBGene00000263	-0.0842283	0.251461	0.449913	F23H11.5
WBGene00000264	-0.222688	0.0843706	0.218721	brc-1
WBGene00000265	-0.132963	0.218694	0.410499	brd-1
WBGene00000266	0.50023	0.0045424	0.0243164	bre-1
WBGene00000267	0.097858	0.636471	0.784453	bre-2
WBGene00000268	-0.0860846	0.323416	0.523293	bre-3
WBGene00000269	0.0541639	0.751456	0.859536	bre-4
WBGene00000270	-0.108387	0.496658	0.678887	bre-5
WBGene00000271	-0.312904	0.00363865	0.0203412	brf-1
WBGene00000272	0.399255	0.00431015	0.0232946	bro-1
WBGene00000273	-0.0496397	0.470912	0.658953	brp-1
WBGene00000274	0.0157843	0.865097	0.927904	btf-1
WBGene00000275	-0.112649	0.0847762	0.219333	bub-1
WBGene00000276	-0.205478	0.0162814	0.0660505	byn-1
WBGene00000277	0.82484	9.22e-14	3.87e-12	cab-1
WBGene00000279	-0.108942	0.591336	0.752154	cah-1
WBGene00000280	0.124024	0.484224	0.669454	cah-2
WBGene00000281	0.414667	0.00148748	0.00975286	cah-3
WBGene00000282	0.216229	0.00248398	0.0149416	cah-4
WBGene00000283	0.200888	0.138516	0.304873	cah-5
WBGene00000284	0.169669	0.338253	0.537893	cah-6
WBGene00000285	0.523948	0.0469182	0.143679	cal-1
WBGene00000286	1.0921	0.000207169	0.00182282	cal-2
WBGene00000287	-0.0241386	0.899862	0.946652	cal-3
WBGene00000288	0.996258	0.00639705	0.0317597	cal-4
WBGene00000289	0.147507	0.105013	0.253377	cam-1
WBGene00000292	-0.0924118	0.233342	0.42876	cap-1
WBGene00000293	-0.0761542	0.330516	0.530078	cap-2
WBGene00000294	0.11	0.251435	0.449913	cas-1
WBGene00000295	0.182169	0.298516	0.499333	cat-1
WBGene00000296	0.0946823	0.43906	0.633704	cat-2
WBGene00000298	0.429793	9.59e-05	0.000934245	cat-4
WBGene00000301	-1.44063	2.37e-45	4.88e-43	cav-1
WBGene00000302	1.13413	0.00977213	0.0441066	cav-2
WBGene00000308	NA	NA	NA	NA
WBGene00000310	NA	NA	NA	NA
WBGene00000311	NA	NA	NA	NA
WBGene00000366	0.0780539	0.255955	0.454368	cbp-1
WBGene00000367	0.666548	0.00387872	0.021357	cca-1
WBGene00000368	0.522035	0.0212446	0.0802897	ccb-1
WBGene00000369	-0.189603	0.045132	0.139611	ccf-1
WBGene00000370	0.248074	0.0491938	0.148537	ccg-1
WBGene00000371	-0.181099	0.00141507	0.00936622	cox-5B
WBGene00000372	4.0321	0.000293821	0.00246807	cyp-13A7
WBGene00000373	-0.710755	0.00221386	0.0135224	cyp-14A5
WBGene00000374	0.670429	0.0011777	0.00804984	NA
WBGene00000375	-0.125467	0.28125	0.480755	cyp-44A1
WBGene00000376	-0.203212	0.000312529	0.00260281	ccr-4
WBGene00000377	-0.221189	6.52e-05	0.000665695	cct-1
WBGene00000378	-0.313661	1.21e-07	2.25e-06	cct-2
WBGene00000379	-0.471146	1.18e-16	6.8e-15	cct-4
WBGene00000380	-0.294518	1.12e-10	3.2e-09	cct-5
WBGene00000381	-0.327072	1.75e-08	3.75e-07	cct-6
WBGene00000382	-0.183208	0.0266996	0.095367	cdc-6
WBGene00000383	-0.257043	0.00103311	0.00722338	cdc-14
WBGene00000386	-0.256481	2.59e-05	0.000288839	cdc-25.1
WBGene00000387	-0.268769	0.0103337	0.0460577	cdc-25.2
WBGene00000388	-0.133498	0.282052	0.481802	cdc-25.3
WBGene00000389	NA	NA	NA	cdc-25.4
WBGene00000390	-0.112738	0.0838666	0.217788	cdc-42
WBGene00000391	0.189375	0.38443	0.583742	cdd-1
WBGene00000392	-0.312958	0.0180302	0.0712095	cdd-2
WBGene00000393	-0.318539	0.0302926	0.104087	cdf-1
WBGene00000395	-0.134911	0.48389	0.669309	cdh-3
WBGene00000396	-0.274313	0.0104835	0.0464834	cdh-4
WBGene00000397	0.0455119	0.809279	0.894441	cdh-5
WBGene00000399	-0.060783	0.559603	0.730032	cdh-7
WBGene00000401	0.279626	0.207303	0.396458	cdh-9
WBGene00000402	-0.0654766	0.654022	0.794998	cdh-10
WBGene00000403	1.00982	1.16e-13	4.79e-12	casy-1
WBGene00000405	-0.13182	0.026334	0.0944527	cdk-1
WBGene00000406	-0.0435588	0.806948	0.892969	cdk-4
WBGene00000407	-0.0458939	0.75217	0.859702	cdk-5
WBGene00000408	-0.0843924	0.403743	0.602078	cdk-7
WBGene00000409	-0.0265974	0.776401	0.873352	cdk-8
WBGene00000410	-0.0803557	0.565378	0.734947	cdk-9
WBGene00000411	-0.28134	7.49e-05	0.000750818	cdl-1
WBGene00000412	-0.0675848	0.660697	0.800105	cdr-1
WBGene00000413	-0.37131	0.000191237	0.00170104	cdt-1
WBGene00000414	-0.0846866	0.532428	0.708532	cec-1
WBGene00000415	0.147164	0.0781932	0.207622	ced-1
WBGene00000416	-0.195241	0.0389467	0.125488	ced-2
WBGene00000417	-0.0279137	0.667494	0.80567	ced-3
WBGene00000418	-0.290329	0.0281129	0.0987764	ced-4
WBGene00000419	-0.214322	0.00628666	0.0312908	ced-5
WBGene00000420	0.145054	0.180772	0.362957	ced-6
WBGene00000421	0.0062377	0.928825	0.959982	ced-7
WBGene00000422	-0.363919	0.116588	0.272808	ced-8
WBGene00000423	0.24485	0.0169946	0.0680949	ced-9
WBGene00000424	-0.216858	0.0469873	0.1438	ced-10
WBGene00000425	-0.241321	0.268092	0.467	ced-11
WBGene00000426	0.0202865	0.84509	0.916924	ced-12
WBGene00000427	NA	NA	NA	ced-13
WBGene00000428	0.0510386	0.611918	0.766455	ceh-1
WBGene00000429	0.00918319	0.930156	0.960684	ceh-2
WBGene00000430	0.136879	0.300344	0.500665	ceh-5
WBGene00000431	0.168483	0.387648	0.586196	ceh-6
WBGene00000432	NA	NA	NA	ceh-7
WBGene00000433	-0.0234497	0.691924	NA	ceh-8
WBGene00000434	-0.00880756	0.921531	NA	ceh-9
WBGene00000435	-0.0868279	0.516028	0.695676	ceh-10
WBGene00000436	NA	NA	NA	ceh-12
WBGene00000437	-0.194767	0.320779	0.520794	ceh-13
WBGene00000438	0.760729	0.0264403	0.0946949	ceh-14
WBGene00000439	-0.0472901	0.742021	0.85413	ceh-16
WBGene00000440	-0.00291497	0.957181	NA	ceh-17
WBGene00000441	0.548286	0.0076135	0.0363329	ceh-18
WBGene00000442	0.250494	0.173095	0.353408	ceh-19
WBGene00000443	-0.0281105	0.877045	0.934584	ceh-20
WBGene00000444	-0.0037318	0.980517	0.988756	ceh-21
WBGene00000445	0.380861	0.0934378	0.233807	ceh-22
WBGene00000446	0.148148	0.247645	0.446073	ceh-23
WBGene00000447	0.100625	0.383888	0.583277	ceh-24
WBGene00000448	0.386766	0.114665	0.26969	pros-1
WBGene00000449	-0.367011	0.132108	0.295297	ceh-27
WBGene00000450	NA	NA	NA	ceh-28
WBGene00000451	0.0372604	0.776255	0.873302	ceh-30
WBGene00000452	-0.128512	0.354563	0.554519	ceh-31
WBGene00000453	-0.0678472	0.734418	0.85122	ceh-32
WBGene00000454	0.0476559	0.688601	0.820668	ceh-33
WBGene00000455	0.136917	0.498313	0.680332	ceh-34
WBGene00000457	-0.837756	0.0163032	0.0661205	ceh-36
WBGene00000458	0.739559	0.00990975	0.0445604	ceh-37
WBGene00000459	-0.220985	0.00218913	0.0134105	ceh-38
WBGene00000460	-0.327829	0.0169227	0.067944	ceh-39
WBGene00000461	-0.660779	0.00537696	0.0277002	ceh-40
WBGene00000462	0.00107947	0.996228	0.997693	ceh-41
WBGene00000463	-0.792906	0.00104141	0.00726409	ceh-43
WBGene00000464	0.0418621	0.615252	0.76922	ceh-44
WBGene00000465	0.084348	0.0819883	0.214509	cpg-1
WBGene00000466	-0.198225	0.0417184	0.131808	cel-1
WBGene00000467	-0.308882	0.00332801	0.0189667	cep-1
WBGene00000468	-0.0673051	0.319312	NA	ces-1
WBGene00000469	-0.0613995	0.747307	0.857135	ces-2
WBGene00000472	-0.105092	0.0942622	0.23531	cey-1
WBGene00000473	-0.192038	9.69e-07	1.54e-05	cey-2
WBGene00000474	-0.125512	0.00651202	0.0321836	cey-3
WBGene00000475	-0.164941	0.00229934	0.013963	cey-4
WBGene00000476	0.576501	0.0481788	0.14632	cfi-1
WBGene00000477	0.26595	0.233823	0.42932	cft-1
WBGene00000478	-0.0444085	0.828469	0.906257	cfz-2
WBGene00000479	-0.213427	7.4e-06	9.36e-05	cgh-1
WBGene00000480	0.0498262	0.532674	0.708667	cgp-1
WBGene00000481	0.788035	0.0246434	0.0898865	cha-1
WBGene00000482	-0.305748	0.00177304	0.0113112	chd-3
WBGene00000483	-0.00291497	0.957181	NA	che-1
WBGene00000484	0.119979	0.310742	0.511647	che-2
WBGene00000485	2.15817	2.39e-05	0.000267315	che-3
WBGene00000487	-0.0325523	0.7327	NA	che-6
WBGene00000488	0.13103	0.382396	0.5818	che-7
WBGene00000490	0.266265	0.108356	0.258927	che-11
WBGene00000491	0.266273	0.132385	0.295599	che-12
WBGene00000492	0.141494	0.360956	0.560839	che-13
WBGene00000493	-0.0581511	0.736351	0.851977	che-14
WBGene00000496	-0.0929747	0.0616708	0.175087	chs-1
WBGene00000497	0.587417	0.0177653	0.0705264	chs-2
WBGene00000498	-0.116241	0.242714	0.44084	chk-1
WBGene00000499	-0.098899	0.583247	0.747031	chk-2
WBGene00000500	-0.247025	0.0111955	0.048871	chn-1
WBGene00000501	0.507049	0.0629885	0.177828	cho-1
WBGene00000502	-0.327318	0.00143892	0.00948122	chp-1
WBGene00000503	-1.52166	2.76e-35	4.25e-33	cht-1
WBGene00000506	-0.150751	0.295851	0.496966	cic-1
WBGene00000507	-0.186594	0.156611	0.330586	cit-1.1
WBGene00000508	0.0954045	0.44442	0.637949	cit-1.2
WBGene00000509	-0.0709127	0.490115	0.673937	cka-1
WBGene00000510	0.33291	0.15889	0.333217	cka-2
WBGene00000511	0.254481	0.259353	0.457416	ckb-1
WBGene00000512	-0.202938	0.20784	0.396773	ckb-2
WBGene00000513	NA	NA	NA	ckb-3
WBGene00000514	-0.276205	0.167882	0.34551	ckb-4
WBGene00000515	-0.775344	6.24e-05	0.000640467	ckc-1
WBGene00000516	0.223423	0.311618	0.512628	cki-1
WBGene00000517	0.0245346	0.827308	0.905616	cki-2
WBGene00000518	0.505627	0.0658166	0.183182	ckk-1
WBGene00000519	0.111897	0.351567	0.551665	cku-70
WBGene00000520	-0.188349	0.0588733	0.169245	cku-80
WBGene00000521	0.0203172	0.846438	NA	cky-1
WBGene00000522	1.04072	3.89e-08	7.88e-07	clc-1
WBGene00000523	-0.112973	0.533435	0.708997	clc-2
WBGene00000524	0.222283	0.313572	0.514052	clc-3
WBGene00000525	-0.131786	0.223205	0.415875	clc-4
WBGene00000526	-0.0857762	0.651548	0.793646	clc-5
WBGene00000527	0.097321	0.425871	0.621608	cle-1
WBGene00000528	0.39045	0.0013442	0.00895784	clh-1
WBGene00000529	0.970151	0.00994101	0.0446735	clh-2
WBGene00000530	0.243862	0.0990517	0.244075	clh-3
WBGene00000531	0.580304	0.0476678	0.145246	clh-4
WBGene00000532	-0.218261	0.00904244	0.0415668	clh-5
WBGene00000533	0.220667	0.0530245	0.157216	clh-6
WBGene00000534	0.0564825	0.439785	0.63431	cpi-2
WBGene00000535	-1.22149	7.96e-25	7.37e-23	cpi-1
WBGene00000536	0.0746084	0.595849	0.754776	clk-1
WBGene00000537	0.0670489	0.569418	0.738227	clk-2
WBGene00000539	0.854383	0.00065534	0.00489283	cln-3.1
WBGene00000540	0.294668	0.0774235	0.205989	cln-3.2
WBGene00000541	0.336789	0.158811	0.333198	cln-3.3
WBGene00000542	0.179486	0.00661157	0.0325707	clp-1
WBGene00000543	-0.0757049	0.529163	0.705985	clp-2
WBGene00000544	0.0125181	0.924908	0.957679	clp-3
WBGene00000545	0.00885603	0.956423	0.97575	clp-4
WBGene00000546	0.460009	0.057679	0.167091	clp-6
WBGene00000547	0.232545	0.00652651	0.0322275	clp-7
WBGene00000548	-0.0288649	0.73377	0.850874	clr-1
WBGene00000549	-0.274153	0.00343301	0.0194591	cls-2
WBGene00000550	-0.301729	1.21e-06	1.88e-05	clu-1
WBGene00000551	NA	NA	NA	clx-1
WBGene00000552	0.0580652	0.317313	0.517405	cmd-1
WBGene00000553	0.823058	0.0212568	0.0803149	cmk-1
WBGene00000554	0.439467	0.00298176	0.0173997	cnb-1
WBGene00000555	NA	NA	NA	cnc-1
WBGene00000556	0.186513	0.351587	0.551665	cnc-2
WBGene00000557	-0.0384542	0.849993	0.919262	cnc-3
WBGene00000558	-0.577286	0.0436709	0.136475	cnc-4
WBGene00000559	NA	NA	NA	cnc-5
WBGene00000560	0.0209254	0.846438	NA	cnc-6
WBGene00000561	-0.366785	0.106513	0.256027	cnd-1
WBGene00000562	0.0342932	0.848222	0.918082	cng-1
WBGene00000563	0.0104139	0.909929	NA	cng-3
WBGene00000564	-0.1132	0.242512	0.440633	cnk-1
WBGene00000565	0.123612	0.296012	0.497122	cnt-1
WBGene00000566	0.0143773	0.882668	0.937955	cnt-2
WBGene00000567	-0.198161	0.00105938	0.00736835	cnx-1
WBGene00000583	0.145836	0.473359	0.661302	cof-2
WBGene00000584	-0.0280473	0.849946	0.919262	cog-1
WBGene00000585	-0.258264	0.0103341	0.0460577	cogc-2
WBGene00000591	-0.142928	0.325659	0.52476	coh-1
WBGene00000592	-0.0185328	0.88675	0.94033	coh-3
WBGene00000593	0.0401072	0.586932	NA	col-2
WBGene00000594	0.0794011	0.411225	0.608833	col-117
WBGene00000594	0.0794011	0.411225	0.608833	col-3
WBGene00000596	0.159247	0.279782	0.479491	col-7
WBGene00000597	-1.41258	4.78e-172	5e-169	col-8
WBGene00000598	NA	NA	NA	col-9
WBGene00000599	0.0209254	0.846438	NA	col-10
WBGene00000601	0.597877	0.0335884	0.112487	col-12
WBGene00000602	NA	NA	NA	col-13
WBGene00000603	4.09534	8.47e-08	1.61e-06	col-14
WBGene00000606	5.29122	8.54e-05	0.000841101	col-17
WBGene00000608	-0.788293	1.59e-62	4.46e-60	col-19
WBGene00000609	-1.04322	1.03e-110	6.54e-108	col-20
WBGene00000610	0.0203172	0.846438	NA	col-33
WBGene00000611	0.239823	0.279447	0.479252	col-34
WBGene00000612	NA	NA	NA	col-35
WBGene00000613	0.0381251	0.611195	NA	col-36
WBGene00000614	NA	NA	NA	col-37
WBGene00000615	1.70052	0.000428437	0.00340192	col-38
WBGene00000616	2.33666	1.56e-06	2.34e-05	col-39
WBGene00000617	0.0209254	0.846438	NA	col-40
WBGene00000618	0.204737	0.0308954	0.105465	col-41
WBGene00000620	-3.06307	3.13e-05	0.000341502	col-43
WBGene00000621	0.0203172	0.846438	NA	col-44
WBGene00000622	0.0115383	0.911992	0.951122	col-45
WBGene00000623	0.0209254	0.846438	NA	col-46
WBGene00000624	NA	NA	NA	col-47
WBGene00000625	1.08461	0.0126882	0.0540967	col-48
WBGene00000626	2.23211	0.00763056	0.0364024	col-49
WBGene00000627	NA	NA	NA	col-50
WBGene00000628	NA	NA	NA	col-51
WBGene00000629	-0.0231098	0.781213	NA	col-52
WBGene00000630	0.0716317	0.680235	0.814885	col-53
WBGene00000631	0.109592	0.215664	NA	col-54
WBGene00000632	NA	NA	NA	col-55
WBGene00000633	NA	NA	NA	col-56
WBGene00000634	0.442818	0.00351924	0.0198403	col-58
WBGene00000636	0.195066	0.224099	0.417113	col-60
WBGene00000637	-0.0305503	0.704687	NA	col-61
WBGene00000638	0.249583	0.221229	0.41372	col-62
WBGene00000639	1.12097	0.0138068	0.0578739	col-63
WBGene00000640	0.107377	0.313695	0.514109	col-64
WBGene00000641	4.65513	4.06e-05	0.000433769	col-65
WBGene00000642	NA	NA	NA	NA
WBGene00000644	-0.138131	0.421901	0.618447	col-68
WBGene00000645	-0.00486443	0.948353	NA	col-69
WBGene00000646	-0.0785141	0.311229	NA	H17B01.2
WBGene00000647	1.09086	0.0104234	0.0463293	col-71
WBGene00000648	-0.0230565	0.781213	NA	col-72
WBGene00000649	NA	NA	NA	col-73
WBGene00000650	3.75715	3.04e-09	7.23e-08	col-74
WBGene00000651	0.0203172	0.846438	NA	col-75
WBGene00000652	0.0912801	0.645443	0.790016	col-76
WBGene00000653	3.21547	1.6e-08	3.46e-07	col-77
WBGene00000654	NA	NA	NA	col-78
WBGene00000655	-0.00896948	0.917337	NA	col-79
WBGene00000656	-1.32267	1.14e-27	1.24e-25	col-80
WBGene00000657	-2.13255	9.54e-34	1.36e-31	col-81
WBGene00000658	-0.0535917	0.452781	NA	col-83
WBGene00000659	0.0563048	0.442604	NA	col-84
WBGene00000660	-0.0275355	0.680634	NA	col-85
WBGene00000661	-0.0545879	0.530514	NA	col-86
WBGene00000662	-0.0498456	0.480825	NA	col-87
WBGene00000663	2.45442	0.00618393	0.0308691	col-88
WBGene00000664	0.177617	0.0463229	NA	col-89
WBGene00000665	0.619137	0.0217998	0.0818387	col-90
WBGene00000666	4.21959	0.00105412	0.00734226	col-91
WBGene00000667	NA	NA	NA	col-92
WBGene00000668	NA	NA	NA	col-93
WBGene00000669	-0.00310807	0.957285	NA	col-94
WBGene00000670	-0.541069	7.13e-13	2.72e-11	col-95
WBGene00000671	-0.301901	0.178934	0.360254	col-96
WBGene00000672	1.29948	0.00853067	0.0397004	col-97
WBGene00000673	-2.22877	3.75e-171	3.66e-168	col-98
WBGene00000674	0.0568306	0.785606	0.878825	col-99
WBGene00000675	-1.38959	2.9e-168	2.65e-165	col-101
WBGene00000676	NA	NA	NA	col-102
WBGene00000677	-2.11888	3.01e-148	2.59e-145	col-103
WBGene00000678	1.95023	0.000428464	0.00340192	col-104
WBGene00000679	0.0484854	0.459758	NA	col-105
WBGene00000680	-0.957996	2.1e-91	1.02e-88	col-106
WBGene00000681	2.76541	4.25e-05	0.000453125	col-107
WBGene00000682	0.0203172	0.846438	NA	col-108
WBGene00000683	3.91178	0.000402055	0.00322901	col-109
WBGene00000684	-0.632993	0.0278395	0.0980276	col-110
WBGene00000685	-0.101827	0.591366	0.752154	col-111
WBGene00000687	0.198228	0.303103	0.503773	col-113
WBGene00000688	0.0855371	0.246985	NA	col-114
WBGene00000689	2.24428	0.00739426	0.0355065	col-115
WBGene00000690	0.0719107	0.707405	0.834848	col-116
WBGene00000691	0.0789226	0.257957	NA	col-117
WBGene00000691	0.0789226	0.257957	NA	col-3
WBGene00000692	0.501644	0.00327884	0.0187375	col-118
WBGene00000693	-0.681172	1.91e-60	5.09e-58	col-119
WBGene00000694	1.81693	0.00607175	0.0304649	col-120
WBGene00000695	0.100557	0.514419	0.694413	col-121
WBGene00000696	-1.07812	3.13e-91	1.48e-88	col-122
WBGene00000697	-0.0713067	0.342335	NA	col-123
WBGene00000698	-1.01799	3.59e-92	1.81e-89	col-124
WBGene00000699	3.15809	3.04e-08	6.27e-07	col-125
WBGene00000700	NA	NA	NA	col-126
WBGene00000700	NA	NA	NA	col-127
WBGene00000701	NA	NA	NA	col-126
WBGene00000701	NA	NA	NA	col-127
WBGene00000702	-0.00199381	0.95613	NA	col-128
WBGene00000703	-2.12861	1.27e-67	3.88e-65	col-129
WBGene00000704	3.68982	0.000664515	0.00495375	col-130
WBGene00000705	0.0578742	0.405941	NA	col-131
WBGene00000706	0.075726	0.276932	NA	col-132
WBGene00000707	0.297685	0.163348	0.338875	col-133
WBGene00000708	0.529662	3.3e-06	4.48e-05	col-135
WBGene00000709	-0.00342155	0.956899	NA	NA
WBGene00000710	0.131318	0.101216	NA	col-137
WBGene00000711	2.04587	0.00363552	0.0203412	col-138
WBGene00000712	-1.92255	1.33e-34	1.96e-32	col-139
WBGene00000713	-0.505861	7.39e-31	9.58e-29	col-140
WBGene00000714	-0.392424	0.0661482	0.183623	col-141
WBGene00000715	-0.77164	6.42e-08	1.25e-06	col-142
WBGene00000716	-0.553618	6.34e-20	4.73e-18	col-143
WBGene00000717	0.0130974	0.890465	NA	col-144
WBGene00000718	0.0209254	0.846438	NA	col-145
WBGene00000719	3.82299	0.00196293	0.0123106	col-146
WBGene00000720	1.63389	0.000678512	0.00504405	col-147
WBGene00000721	0.0202323	0.846438	NA	col-148
WBGene00000722	-1.89411	0.000157562	0.00143283	col-149
WBGene00000723	-1.53637	9.26e-05	0.000907112	col-150
WBGene00000724	0.0601059	0.419828	NA	col-151
WBGene00000725	-0.0104871	0.91554	0.95298	col-152
WBGene00000726	0.546322	0.0339251	0.113298	col-153
WBGene00000727	0.0419563	0.741476	0.854076	col-154
WBGene00000728	-0.139144	0.405042	0.603128	col-155
WBGene00000729	0.0317707	0.69542	NA	col-156
WBGene00000730	0.0990389	0.432989	0.627973	col-157
WBGene00000731	-1.99588	6.42e-07	1.05e-05	col-158
WBGene00000732	-2.38645	4.67e-26	4.62e-24	col-159
WBGene00000733	-0.447567	1.08e-08	2.4e-07	col-160
WBGene00000734	2.39747	0.00590131	0.0297879	col-161
WBGene00000735	0.105014	0.479637	0.666405	col-162
WBGene00000736	-0.059247	0.348712	NA	col-163
WBGene00000737	0.0203172	0.846438	NA	col-164
WBGene00000738	3.90513	2.61e-10	7.13e-09	col-165
WBGene00000739	0.507309	0.00851441	0.0396499	col-166
WBGene00000740	2.01501	0.00277591	0.0163974	col-167
WBGene00000741	0.204979	0.0307696	0.105207	col-168
WBGene00000742	0.126299	0.169839	NA	col-169
WBGene00000743	0.0901036	0.203235	NA	col-170
WBGene00000744	NA	NA	NA	col-171
WBGene00000745	0.0420653	0.558937	NA	col-172
WBGene00000746	0.181473	0.201227	0.389938	col-173
WBGene00000747	0.0864306	0.295093	NA	col-174
WBGene00000748	1.71341	0.00973597	0.0439951	col-175
WBGene00000749	-0.131841	0.296394	0.497515	col-176
WBGene00000750	0.121588	0.311669	0.512655	col-177
WBGene00000751	-0.777424	2.68e-52	6.55e-50	col-178
WBGene00000752	0.0596902	0.389154	0.587563	col-179
WBGene00000753	0.294412	0.0769879	0.205278	col-180
WBGene00000754	-1.15943	4.47e-131	3.27e-128	col-181
WBGene00000755	0.110545	0.135404	NA	col-182
WBGene00000756	NA	NA	NA	col-183
WBGene00000757	-0.974791	3.47e-86	1.54e-83	col-184
WBGene00000758	NA	NA	NA	col-185
WBGene00000759	-0.01014	0.947511	0.970445	col-186
WBGene00000760	-0.0605266	0.59268	0.753143	col-187
WBGene00000761	-0.213403	0.0887392	0.226113	coq-1
WBGene00000762	0.228193	0.104027	0.252104	coq-2
WBGene00000763	0.191024	0.256351	0.454605	coq-3
WBGene00000764	0.17167	0.299973	0.500444	coq-4
WBGene00000765	-0.351501	0.0040033	0.021903	coq-5
WBGene00000766	0.169931	0.291566	0.492254	coq-6
WBGene00000767	-0.201587	0.0367346	0.12022	coq-8
WBGene00000768	0.128768	0.497507	0.679732	cor-1
WBGene00000770	0.0398733	0.728178	0.848502	cpb-1
WBGene00000771	0.0790618	0.412934	0.610561	cpb-2
WBGene00000772	-0.220777	0.00132781	0.00887289	cpb-3
WBGene00000773	-0.212865	0.017285	0.0689941	cpf-1
WBGene00000774	-0.127583	0.304665	0.505455	cpf-2
WBGene00000775	-0.30627	0.17061	0.349319	cpin-1
WBGene00000776	0.386116	4.91e-13	1.91e-11	cpl-1
WBGene00000777	-0.193767	0.00289522	0.0169794	cpn-1
WBGene00000778	0.115921	0.546893	0.719952	cpn-2
WBGene00000779	0.0977956	0.176555	0.357388	cpn-3
WBGene00000780	0.636617	3.96e-05	0.000424188	cpn-4
WBGene00000781	2.57368	0	0	cpr-1
WBGene00000782	0.260522	0.0148557	0.0614415	cpr-2
WBGene00000783	0.536056	0.0232603	0.0857385	cpr-3
WBGene00000784	2.88458	0	0	cpr-4
WBGene00000785	0.217123	0.00124438	0.0084191	cpr-5
WBGene00000786	-0.219019	1.14e-06	1.78e-05	cpr-6
WBGene00000787	0.157853	0.213491	0.404257	cps-6
WBGene00000788	-0.650588	2.57e-28	2.92e-26	cpz-1
WBGene00000789	0.430277	0.00109288	0.00757619	cpz-2
WBGene00000792	0.148328	0.429319	0.624134	crb-1
WBGene00000793	0.127936	0.339468	0.53918	crh-1
WBGene00000794	-0.0513529	0.501513	0.68306	crn-1
WBGene00000795	-0.0967266	0.61573	0.769453	crn-2
WBGene00000796	-0.119533	0.104594	0.252845	crn-3
WBGene00000797	-0.146752	0.405579	0.603709	crn-4
WBGene00000798	0.0204983	0.891396	0.943464	crn-5
WBGene00000799	1.04729	5.68e-08	1.12e-06	crn-6
WBGene00000800	-0.10497	0.144078	0.313021	cars-1
WBGene00000801	0.591686	0.0265396	0.095003	NA
WBGene00000802	-0.0978062	0.0270075	0.095975	crt-1
WBGene00000803	-0.14567	0.336492	0.535906	csb-1
WBGene00000804	0.0142563	0.88078	0.936628	csc-1
WBGene00000812	-0.0188198	0.862454	0.92673	csk-1
WBGene00000813	-0.000352174	0.996331	0.997693	csn-1
WBGene00000814	-0.204563	0.00901463	0.0414781	csn-2
WBGene00000815	-0.229144	0.00652477	0.0322275	csn-3
WBGene00000816	0.0098884	0.913656	0.951817	csn-4
WBGene00000817	-0.00116795	0.989258	0.993988	csn-5
WBGene00000818	-0.01835	0.865529	0.928095	csn-6
WBGene00000819	0.0422531	0.751088	0.859387	csp-1
WBGene00000820	1.92204	0.00312823	0.0180245	csp-2
WBGene00000821	0.0188608	0.772625	NA	csp-3
WBGene00000822	-0.364555	0.000130194	0.00121665	csq-1
WBGene00000829	-0.359211	0.0068541	0.0334828	CYTB
WBGene00000830	0.204769	0.349251	0.549177	ctl-1
WBGene00000831	0.356475	0.00165772	0.0107061	ctl-2
WBGene00000832	0.120478	0.449002	0.641737	ctn-1
WBGene00000833	-0.0396061	0.415244	0.612615	cts-1
WBGene00000834	-0.0577349	0.495262	0.677929	cua-1
WBGene00000835	-0.389578	0.00142052	0.00939805	cuc-1
WBGene00000836	-0.276264	4.73e-05	0.000500159	cul-1
WBGene00000837	-0.134743	0.0436147	0.136328	cul-2
WBGene00000838	-0.210486	0.000349657	0.00285677	cul-3
WBGene00000839	-0.149166	0.107158	0.257154	cul-4
WBGene00000840	-0.223089	0.0130247	0.0552896	cul-5
WBGene00000841	0.47074	0.0712127	0.193914	cul-6
WBGene00000843	-0.0522094	0.534739	0.71001	cup-2
WBGene00000845	-0.140198	0.491451	0.675047	cup-4
WBGene00000846	-0.0117415	0.896693	0.945736	cup-5
WBGene00000851	NA	NA	NA	cut-1
WBGene00000853	0.0724734	0.54346	0.716962	cut-6
WBGene00000854	-0.00371026	0.971355	0.984275	cux-7
WBGene00000857	-0.0422653	0.832274	0.908471	cwn-1
WBGene00000858	0.132031	0.533731	0.709042	cwn-2
WBGene00000859	NA	NA	NA	cwp-1
WBGene00000860	0.0334633	0.636504	NA	cwp-2
WBGene00000861	NA	NA	NA	cwp-3
WBGene00000862	0.477884	0.0508654	0.152315	cwp-4
WBGene00000863	-0.20641	0.0164202	0.066466	cya-1
WBGene00000864	0.110863	0.502532	0.683917	cya-2
WBGene00000865	-0.18642	0.00184144	0.0116813	cyb-1
WBGene00000866	-0.235027	0.00118539	0.0080948	cyb-2.1
WBGene00000867	-0.291864	1.47e-07	2.68e-06	cyb-2.2
WBGene00000868	-0.323098	2.85e-11	8.83e-10	cyb-3
WBGene00000869	-0.177632	0.00188657	0.0119212	cyc-1
WBGene00000870	-0.570787	0.00614218	0.0307117	cyd-1
WBGene00000871	-0.186209	0.0270608	0.0960945	cye-1
WBGene00000872	0.219843	0.038898	0.125359	cyk-1
WBGene00000874	-0.213177	0.0113074	0.0492446	cyk-3
WBGene00000875	-0.0386665	0.599404	0.757324	cyk-4
WBGene00000876	-0.262014	0.00409776	0.0223197	cyl-1
WBGene00000877	-0.208024	0.00538812	0.0277348	cyn-1
WBGene00000878	0.513798	0.0623816	0.176625	cyn-2
WBGene00000879	-0.194713	0.00305117	0.017718	cyn-3
WBGene00000880	-0.0737129	0.462568	0.652525	cyn-4
WBGene00000881	-0.317008	2.6e-06	3.65e-05	cyn-5
WBGene00000882	-0.415804	0.00759414	0.0362759	cyn-6
WBGene00000883	-0.396268	1.79e-20	1.39e-18	cyn-7
WBGene00000884	-0.22157	0.108996	0.259778	cyn-8
WBGene00000885	-0.0463007	0.676818	0.812371	cyn-9
WBGene00000886	-0.226788	0.0773874	0.20593	cyn-10
WBGene00000887	0.138844	0.427317	0.622522	cyn-11
WBGene00000888	-0.290464	0.0114057	0.0495491	cyn-12
WBGene00000889	0.00813422	0.932539	0.962098	cyn-13
WBGene00000890	-0.181614	0.0746427	0.20089	sig-7
WBGene00000891	-0.118822	0.223129	0.415835	cyn-15
WBGene00000892	-0.146601	0.21274	0.403208	cyn-16
WBGene00000893	0.122533	0.261038	0.459197	cyn-17
WBGene00000894	-0.197918	0.00102432	0.0071722	dab-1
WBGene00000895	0.194493	0.294801	0.49577	dac-1
WBGene00000896	-0.26238	0.000701811	0.00518689	dad-1
WBGene00000897	-0.0349479	0.768148	0.868447	daf-1
WBGene00000898	0.452548	2.99e-09	7.12e-08	daf-2
WBGene00000899	0.0863857	0.568663	0.737579	daf-3
WBGene00000900	0.144975	0.19079	0.376824	daf-4
WBGene00000901	0.498775	0.000805394	0.00585147	daf-5
WBGene00000902	0.0564218	0.714986	0.840137	daf-6
WBGene00000903	0.881693	0.00278617	0.0164485	daf-7
WBGene00000904	-0.0889687	0.643687	0.7891	daf-8
WBGene00000905	0.0419866	0.817254	0.899587	daf-9
WBGene00000906	0.209293	0.161342	0.335923	daf-10
WBGene00000907	0.316766	0.100303	0.245945	daf-11
WBGene00000908	0.277679	0.121834	0.280821	daf-12
WBGene00000910	0.767991	0.00192244	0.0120962	daf-14
WBGene00000911	0.0632121	0.374414	0.573289	daf-15
WBGene00000912	0.637674	4.63e-16	2.49e-14	daf-16
WBGene00000913	0.016572	0.744478	0.855566	daf-18
WBGene00000914	0.250381	0.108757	0.259418	daf-19
WBGene00000915	-0.428791	5.53e-27	5.74e-25	hsp-90
WBGene00000917	-0.0595621	0.658678	0.798822	daf-25
WBGene00000920	0.105934	0.581108	0.745817	daf-28
WBGene00000923	-0.277199	0.00565101	0.0288274	daf-31
WBGene00000928	-0.313662	0.175089	0.355644	dao-2
WBGene00000929	-0.357978	0.0205505	0.0781641	dao-3
WBGene00000930	-0.00361487	0.957001	NA	dao-4
WBGene00000931	-0.229454	0.00189115	0.0119449	dao-5
WBGene00000932	0.0421991	0.55923	NA	dao-6
WBGene00000933	-0.27102	0.0120883	0.0520086	dap-3
WBGene00000934	0.711557	0.0290785	0.101366	dat-1
WBGene00000935	-0.04144	0.508613	0.688949	daz-1
WBGene00000936	0.602939	0.0136171	0.0572488	dbl-1
WBGene00000937	-0.112805	0.316096	0.516744	dbr-1
WBGene00000938	-0.225704	0.00595323	0.0299626	dcp-66
WBGene00000939	-0.155573	0.0274041	0.0969709	dcr-1
WBGene00000940	-0.165696	0.206123	0.395214	dcs-1
WBGene00000941	-0.308823	0.00436638	0.0235391	ddp-1
WBGene00000942	0.272657	0.0145513	0.0603871	deb-1
WBGene00000950	0.211658	0.323048	0.523021	deg-1
WBGene00000951	0.257958	0.250533	0.449091	deg-3
WBGene00000952	0.000818013	0.996328	0.997693	del-1
WBGene00000953	0.269943	0.0136815	0.0574617	del-2
WBGene00000955	0.432457	0.0933237	0.233604	des-2
WBGene00000958	0.623852	0.025045	0.0909403	dgk-1
WBGene00000959	0.147972	0.326547	0.525729	dgk-2
WBGene00000960	0.275147	0.0658417	0.183198	dgk-3
WBGene00000961	-0.597923	0.00033238	0.00274137	dgn-1
WBGene00000962	0.166655	0.00287809	0.0169229	dhc-1
WBGene00000963	0.648221	0.000237509	0.0020419	dhp-1
WBGene00000964	1.13566	2.48e-07	4.34e-06	dhp-2
WBGene00000965	-0.113614	0.250348	0.448951	dhs-1
WBGene00000966	-0.266321	0.239023	0.43607	dhs-2
WBGene00000967	-0.92288	5.01e-13	1.94e-11	dhs-3
WBGene00000968	0.40777	0.104854	0.253245	dhs-4
WBGene00000969	0.175787	0.415363	0.612729	dhs-5
WBGene00000970	-0.128989	0.120728	0.279504	dhs-6
WBGene00000971	0.0952208	0.648978	0.792377	dhs-7
WBGene00000972	0.440841	0.079279	0.209706	dhs-8
WBGene00000973	0.0669512	0.661892	0.801286	dhs-9
WBGene00000974	-0.0272962	0.848164	0.918082	dhs-11
WBGene00000975	-0.194063	0.0833747	0.217072	dhs-12
WBGene00000976	-0.22238	0.0202559	0.0773518	dhs-13
WBGene00000977	-1.0481	2.39e-07	4.19e-06	dhs-14
WBGene00000978	0.126376	0.459258	0.650541	dhs-15
WBGene00000979	0.107533	0.219073	NA	dhs-16
WBGene00000980	0.119649	0.474506	0.661894	dhs-17
WBGene00000981	0.301424	0.0759173	0.203386	dhs-18
WBGene00000982	-0.0916916	0.540042	0.714518	dhs-19
WBGene00000983	0.111756	0.593122	0.753353	dhs-20
WBGene00000984	0.765142	7.27e-05	0.000731706	dhs-21
WBGene00000985	-0.0894457	0.256512	0.454727	dhs-22
WBGene00000986	2.46686	4.04e-07	6.83e-06	dhs-23
WBGene00000987	-0.216521	0.0480387	0.146041	dhs-24
WBGene00000988	-1.8185	2.86e-21	2.33e-19	dhs-25
WBGene00000989	-0.153216	0.240675	0.43822	dhs-26
WBGene00000990	-0.175611	0.375052	0.573907	dhs-27
WBGene00000991	0.1803	0.053618	0.158526	dhs-28
WBGene00000992	-0.195476	0.351872	0.551815	dhs-29
WBGene00000993	0.0961785	0.482709	0.668433	dhs-30
WBGene00000994	-0.174854	0.0990943	0.24412	dic-1
WBGene00000995	-0.467999	6.18e-06	7.9e-05	die-1
WBGene00000996	-0.324847	0.00048973	0.00381796	dif-1
WBGene00000998	0.641336	2.76e-06	3.84e-05	dig-1
WBGene00001000	-0.364332	2.45e-05	0.000273271	dim-1
WBGene00001001	-0.214625	0.00961705	0.0436328	dis-3
WBGene00001002	-0.256399	0.00445969	0.0239524	div-1
WBGene00001005	-0.280548	8.63e-08	1.64e-06	dlc-1
WBGene00001006	0.303535	0.0180274	0.0712095	dlg-1
WBGene00001007	-0.151911	0.127837	0.289148	dli-1
WBGene00001008	1.04317	6.45e-15	3.06e-13	dlk-1
WBGene00001016	0.0614351	0.534729	0.71001	dna-2
WBGene00001017	-0.154109	0.0544686	0.160157	dnc-1
WBGene00001018	-0.0266739	0.802204	0.889921	dnc-2
WBGene00001019	-0.0815509	0.381928	0.581149	dnj-1
WBGene00001020	-0.252848	0.0271233	0.0961998	dnj-2
WBGene00001021	-0.428651	0.0450849	0.139495	dnj-3
WBGene00001022	0.206416	0.164049	0.339915	dnj-4
WBGene00001023	-0.17738	0.000946573	0.0067243	dnj-5
WBGene00001025	-0.191542	0.09353	0.233961	dnj-7
WBGene00001026	-0.0523898	0.548286	0.720927	dnj-8
WBGene00001027	-0.301366	0.00706137	0.0342336	dnj-9
WBGene00001028	-0.158225	0.121312	0.280412	dnj-10
WBGene00001029	-0.367819	4.82e-09	1.13e-07	dnj-11
WBGene00001030	-0.273979	2.17e-06	3.13e-05	dnj-12
WBGene00001031	-0.177345	0.00816727	0.0384334	dnj-13
WBGene00001032	-0.0298046	0.822017	0.902461	dnj-14
WBGene00001033	-0.15784	0.241338	0.439154	dnj-15
WBGene00001034	-0.18743	0.087661	0.224267	dnj-16
WBGene00001035	-0.0266034	0.801353	0.889349	dnj-17
WBGene00001036	-0.0177899	0.900064	0.946682	dnj-18
WBGene00001037	-0.299745	2.08e-07	3.7e-06	dnj-19
WBGene00001038	0.018861	0.775821	0.873149	dnj-20
WBGene00001039	-0.174409	0.286364	0.486387	dnj-21
WBGene00001040	-0.0840557	0.387512	0.586112	dnj-22
WBGene00001041	-0.125124	0.157295	0.331264	dnj-23
WBGene00001042	0.0830794	0.674452	0.810993	dnj-24
WBGene00001043	-0.0792808	0.41522	0.612615	dnj-25
WBGene00001044	-0.302188	0.0684112	0.188343	dnj-26
WBGene00001045	-0.48738	0.00128286	0.00863156	dnj-27
WBGene00001046	0.0231465	0.845672	0.916941	dnj-28
WBGene00001047	-0.234382	0.000353109	0.00288015	dnj-29
WBGene00001048	-0.0275907	0.819061	0.900493	dnj-30
WBGene00001049	-0.0400269	0.707832	0.835217	dog-1
WBGene00001050	0.194334	0.239588	0.436707	dom-3
WBGene00001051	NA	NA	NA	cks-1
WBGene00001052	0.641977	0.0380435	0.123338	dop-1
WBGene00001053	0.391155	0.116966	0.273527	dop-2
WBGene00001054	0.196953	0.365917	0.565631	dpf-1
WBGene00001055	0.793741	5.18e-09	1.2e-07	dpf-2
WBGene00001056	-0.1336	0.0349093	0.115819	dpf-3
WBGene00001057	-0.0766574	0.412217	0.609765	dpf-4
WBGene00001058	-0.0825837	0.200593	0.389198	dpf-5
WBGene00001059	0.585422	0.0427005	0.134187	dpf-6
WBGene00001060	-0.0536316	0.617915	0.770998	dpf-7
WBGene00001061	-0.323876	7.92e-05	0.000785483	dpl-1
WBGene00001062	NA	NA	NA	dpr-1
WBGene00001063	0.406853	0.0683031	0.188152	dpy-1
WBGene00001064	0.0921625	0.620513	0.772988	dpy-2
WBGene00001065	0.406436	0.0408407	0.129932	dpy-3
WBGene00001066	3.28747	0.000136083	0.00126101	dpy-4
WBGene00001067	5.92557	1.16e-05	0.000139903	dpy-5
WBGene00001068	-0.32596	0.146754	0.317	dpy-6
WBGene00001069	0.1813	0.354694	0.554519	dpy-7
WBGene00001070	0.637401	0.0197861	0.0759937	dpy-8
WBGene00001071	0.0837902	0.642528	0.788335	dpy-9
WBGene00001072	0.312899	0.170615	0.349319	T14B4.19
WBGene00001072	0.312899	0.170615	0.349319	dpy-10
WBGene00001073	-0.156937	0.0435297	0.136109	dpy-11
WBGene00001074	1.62314	0.00326316	0.0186673	dpy-13
WBGene00001075	0.425087	0.0376386	0.122405	dpy-14
WBGene00001076	0.2858	0.0913343	0.229922	dpy-17
WBGene00001077	-0.0806694	0.586167	0.748871	dpy-18
WBGene00001078	-0.0918253	0.632075	0.781407	dpy-19
WBGene00001079	0.0484854	0.459758	NA	dpy-20
WBGene00001080	0.0454858	0.678172	0.813063	dpy-21
WBGene00001081	-0.0742931	0.409655	0.607572	dpy-22
WBGene00001082	-0.168195	0.141138	0.308786	dpy-23
WBGene00001085	-0.0942144	0.207574	0.396696	dpy-26
WBGene00001086	-0.372647	0.000483158	0.00378082	dpy-27
WBGene00001087	0.0482063	0.549747	0.722324	dpy-28
WBGene00001088	-0.0725272	0.424427	0.620291	dpy-30
WBGene00001089	0.67415	8.2e-06	0.000102659	dre-1
WBGene00001090	-0.1179	0.253772	0.451763	drh-1
WBGene00001091	1.05622	8.08e-15	3.79e-13	NA
WBGene00001092	-0.197994	0.0848511	0.219389	dro-1
WBGene00001093	-0.159038	0.0191461	0.074482	drp-1
WBGene00001094	-0.214544	0.00039776	0.00320155	dars-1
WBGene00001095	-0.130293	0.314345	0.514917	dars-2
WBGene00001096	0.0864306	0.295093	NA	dsc-1
WBGene00001099	0.523099	0.000165692	0.00150118	dsc-4
WBGene00001101	-0.00741876	0.958633	0.977256	dsh-1
WBGene00001102	-0.314741	7.74e-05	0.000772091	dsh-2
WBGene00001103	-0.307687	0.18659	0.370976	dsl-1
WBGene00001104	-0.756086	0.000128929	0.00120693	dsl-2
WBGene00001105	-1.42749	0.00325743	0.0186443	dsl-3
WBGene00001106	NA	NA	NA	dsl-4
WBGene00001107	0.0401072	0.586932	NA	dsl-5
WBGene00001108	0.144225	0.204646	0.393876	dsl-6
WBGene00001109	0.0546967	0.539794	NA	dsl-7
WBGene00001110	-0.162258	0.190186	0.376081	duo-1
WBGene00001111	-0.0332392	0.691221	NA	NA
WBGene00001112	-0.127018	0.114781	0.269917	duo-3
WBGene00001113	1.57593	2.87e-08	5.94e-07	dur-1
WBGene00001115	0.586755	0.0253971	0.0917216	dyb-1
WBGene00001116	0.314763	0.175313	0.355941	dyc-1
WBGene00001117	0.121756	0.461277	0.652014	dyf-1
WBGene00001118	0.255839	0.246656	0.44495	dyf-2
WBGene00001119	0.239046	0.274596	0.47494	dyf-3
WBGene00001121	0.0864262	0.422138	0.618465	dyf-5
WBGene00001122	0.270143	0.178243	0.359755	dyf-6
WBGene00001123	-0.0195828	0.910441	0.951122	dyf-7
WBGene00001127	-0.0242589	0.861595	0.926659	dyf-11
WBGene00001129	-0.00264189	0.951213	NA	dyf-13
WBGene00001130	-0.0910654	0.327799	0.527107	dyn-1
WBGene00001131	0.470277	6.2e-05	0.000636183	dys-1
WBGene00001132	-0.05329	0.642912	0.788612	alp-1
WBGene00001133	1.58382	0.00754213	0.0361336	eat-2
WBGene00001134	-0.226734	0.00776411	0.0369072	eat-3
WBGene00001135	0.524424	0.0579429	0.167491	eat-4
WBGene00001136	0.023111	0.869068	0.930007	eat-5
WBGene00001137	0.0962002	0.0599227	0.171387	eat-6
WBGene00001145	0.0045028	0.979284	0.988125	eat-16
WBGene00001147	0.0164535	0.83637	NA	eat-18
WBGene00001148	-0.358631	0.0108346	0.0475609	eat-20
WBGene00001149	0.36555	1.01e-05	0.000124796	bcat-1
WBGene00001150	-0.920536	0.0136054	0.0572488	ech-1.1
WBGene00001151	-0.22682	0.0881061	0.225124	ech-2
WBGene00001152	0.107599	0.586613	0.749376	ech-3
WBGene00001153	-0.176729	0.0626915	0.177331	ech-4
WBGene00001154	-0.0487376	0.689798	0.821752	ech-5
WBGene00001155	-0.524397	9.67e-18	6.05e-16	ech-6
WBGene00001156	0.179702	0.122204	0.281341	ech-7
WBGene00001157	0.347091	0.0669469	0.185392	ech-8
WBGene00001158	4.74543	2.53e-06	3.58e-05	ech-9
WBGene00001159	0.402433	0.106988	0.25683	eff-1
WBGene00001160	-0.0523687	0.544875	0.718241	efk-1
WBGene00001161	-0.10902	0.24665	0.44495	efl-1
WBGene00001162	-0.00155557	0.990108	0.994469	efl-2
WBGene00001163	-0.284032	0.215391	0.406436	efn-2
WBGene00001164	-1.21719	0.000550417	0.00421257	efn-3
WBGene00001165	0.133018	0.477708	0.664701	efn-4
WBGene00001166	-0.129302	0.0549489	0.161321	eftu-2
WBGene00001167	-0.286957	3.07e-12	1.08e-10	eef-2
WBGene00001168	-0.285084	1.52e-15	7.6e-14	eef-1A.1
WBGene00001169	0.208454	0.00194877	0.0122455	eef-1A.2
WBGene00001170	0.0262661	0.816048	0.898917	egl-1
WBGene00001171	0.359083	0.139999	0.307375	egl-2
WBGene00001172	1.28748	7.1e-25	6.62e-23	egl-3
WBGene00001173	0.164362	0.00394017	0.0216222	egl-4
WBGene00001174	0.202226	0.305362	0.505922	egl-5
WBGene00001175	-0.225901	0.294023	0.495201	egl-6
WBGene00001177	0.629186	6.19e-08	1.21e-06	egl-8
WBGene00001178	-0.0346652	0.81422	0.89753	egl-9
WBGene00001179	0.116921	0.443264	0.636867	egl-10
WBGene00001182	0.754738	0.000446065	0.00352447	egl-13
WBGene00001184	1.24381	2.26e-07	3.99e-06	egl-15
WBGene00001185	-0.00781165	0.927974	NA	egl-17
WBGene00001186	-0.214576	0.0969177	0.24083	egl-18
WBGene00001187	0.608185	0.00124199	0.00841458	egl-19
WBGene00001188	0.567158	0.0382488	0.123784	egl-20
WBGene00001189	1.06327	7.11e-19	4.89e-17	egl-21
WBGene00001190	0.0699094	0.722391	0.844365	egl-23
WBGene00001193	0.00301908	0.986873	0.992363	egl-26
WBGene00001194	-0.0803013	0.233323	0.42876	egl-27
WBGene00001196	0.33289	0.000669195	0.00498356	egl-30
WBGene00001202	0.268003	0.237242	0.433531	egl-36
WBGene00001204	0.0570586	0.690729	0.82235	egl-38
WBGene00001207	0.577983	0.0404315	0.129051	egl-43
WBGene00001208	0.975857	1.76e-08	3.77e-07	egl-44
WBGene00001209	-0.259068	1.13e-05	0.000137879	egl-45
WBGene00001210	-0.108312	0.537371	0.712323	egl-46
WBGene00001211	0.101383	0.398342	0.596514	egl-47
WBGene00001214	-0.121737	0.135638	0.300481	ego-1
WBGene00001215	0.0474594	0.603139	0.759886	ego-2
WBGene00001223	0.0202323	0.846438	NA	ehn-3
WBGene00001224	0.00933906	0.935242	0.963405	ehs-1
WBGene00001225	-0.0415787	0.545815	0.719222	eif-3.B
WBGene00001226	-0.269514	1.18e-06	1.84e-05	eif-3.C
WBGene00001227	-0.0147916	0.836163	0.910951	eif-3.D
WBGene00001228	-0.320326	7.17e-06	9.1e-05	eif-3.E
WBGene00001229	-0.419798	3.17e-08	6.51e-07	eif-3.F
WBGene00001230	-0.164702	0.0585789	0.168564	eif-3.G
WBGene00001231	-0.209385	0.00685619	0.0334828	eif-3.H
WBGene00001232	-0.151625	0.0390285	0.125641	eif-3.I
WBGene00001233	-0.23346	0.00399354	0.0218577	eif-3.K
WBGene00001234	-0.322129	0.00185175	0.0117264	eif-6
WBGene00001235	-0.157391	0.239196	0.43607	elb-1
WBGene00001236	0.0125326	0.919958	0.955446	elc-1
WBGene00001237	0.0151949	0.808644	NA	elc-2
WBGene00001239	-0.198474	0.00103418	0.00722745	elo-1
WBGene00001240	-0.309166	0.000711546	0.00524559	elo-2
WBGene00001241	-0.0666974	0.426791	0.622375	elo-3
WBGene00001242	-0.202771	0.287706	0.487987	elo-4
WBGene00001243	-0.0387241	0.799578	0.888009	elo-5
WBGene00001244	-0.256108	0.128245	0.289714	elo-6
WBGene00001245	0.0334633	0.636504	NA	elo-7
WBGene00001246	0.116929	0.320039	0.520054	elo-8
WBGene00001247	-0.529523	0.0261607	0.0939694	elo-9
WBGene00001248	0.151356	0.453778	0.6459	elp-1
WBGene00001249	-0.426687	0.0237366	0.0871652	elt-1
WBGene00001250	0.521257	0.00832996	0.0390019	elt-2
WBGene00001251	0.380461	0.0211584	0.0800465	elt-3
WBGene00001252	0.108797	0.308189	0.509081	elt-4
WBGene00001253	0.151003	0.464751	0.654586	elt-6
WBGene00001258	-0.231492	0.000940871	0.00669028	emb-4
WBGene00001259	-0.196584	0.000205654	0.00181384	emb-5
WBGene00001262	-0.162927	0.0275529	0.0973461	emb-8
WBGene00001263	0.445607	6.56e-11	1.94e-09	emb-9
WBGene00001281	-0.218097	0.0190245	0.0741383	emb-27
WBGene00001284	-0.0361484	0.672727	0.80965	emb-30
WBGene00001303	-0.274236	0.000464777	0.00365261	emo-1
WBGene00001309	0.0430575	0.652976	0.794434	emr-1
WBGene00001310	-0.663736	0.0322373	0.109054	end-1
WBGene00001311	-0.154952	0.282721	0.482606	end-3
WBGene00001320	-0.111633	0.155657	0.329141	ent-1
WBGene00001324	0.053001	0.57608	0.743183	eor-1
WBGene00001325	0.1167	0.443114	0.636855	eor-2
WBGene00001328	-0.0240498	0.768653	0.868447	epi-1
WBGene00001329	0.304649	0.000128211	0.00120252	epn-1
WBGene00001330	0.4195	0.00132146	0.00884258	eps-8
WBGene00001331	-0.207595	0.0666101	0.184599	erd-2.1
WBGene00001332	0.125115	0.260331	0.458404	eri-1
WBGene00001333	0.0249454	0.656163	0.796723	erm-1
WBGene00001334	-0.0097906	0.917524	0.954123	ero-1
WBGene00001335	-0.177642	0.292894	0.493755	F35A5.8
WBGene00001336	-0.254126	0.00123115	0.00834887	qars-1
WBGene00001337	-0.309985	4.79e-06	6.3e-05	ears-1
WBGene00001338	0.0807184	0.576978	0.744014	ears-2
WBGene00001340	0.0263673	0.793826	0.884	etr-1
WBGene00001345	0.503283	0.00800042	0.0378669	fos-1
WBGene00001352	-0.0513419	0.484995	0.669898	evl-14
WBGene00001358	-0.0615799	0.719124	0.842376	evl-20
WBGene00001362	0.185255	0.274872	0.475164	exc-1
WBGene00001365	-0.305556	0.0137838	0.0578246	exc-4
WBGene00001366	0.465803	0.0161038	0.0654386	exc-5
WBGene00001368	0.217624	0.2775	0.477503	exc-7
WBGene00001371	0.170178	0.333826	0.533284	exl-1
WBGene00001372	-0.128232	0.152484	0.325156	exo-3
WBGene00001373	0.187598	0.30202	0.5026	exp-1
WBGene00001374	1.60583	5.12e-05	0.000535406	exp-2
WBGene00001377	-0.94211	0.000604584	0.00457926	eya-1
WBGene00001385	0.0647885	0.259894	0.457968	far-1
WBGene00001386	0.287255	3.8e-08	7.71e-07	far-2
WBGene00001387	-1.99584	2.31e-06	3.31e-05	far-3
WBGene00001388	-0.0533488	0.539253	NA	far-4
WBGene00001389	-0.419526	0.0853936	0.220306	far-5
WBGene00001390	0.877905	6.47e-18	4.12e-16	far-6
WBGene00001391	2.57238	8.44e-08	1.61e-06	far-7
WBGene00001392	0.993442	3.67e-24	3.26e-22	far-8
WBGene00001393	0.14964	0.00665701	0.0327504	fat-1
WBGene00001394	1.00731	4.06e-93	2.12e-90	fat-2
WBGene00001395	0.874733	3.23e-27	3.43e-25	fat-3
WBGene00001396	0.48604	7.55e-16	3.86e-14	fat-4
WBGene00001397	0.259747	0.162982	0.338422	fat-5
WBGene00001398	-0.0355205	0.581022	0.745817	fat-6
WBGene00001399	0.0274055	0.812093	0.895877	fat-7
WBGene00001400	0.0607281	0.521198	NA	fax-1
WBGene00001401	-0.0663701	0.69149	0.822898	fbf-1
WBGene00001402	-0.0697718	0.684223	0.817638	fbf-2
WBGene00001403	0.268471	0.0820875	0.214691	fbl-1
WBGene00001404	-0.0966004	0.211011	0.400963	fbp-1
WBGene00001405	-0.074906	0.40821	0.60611	fce-1
WBGene00001406	-0.116811	0.445183	0.63844	fce-2
WBGene00001410	1.54247	2.34e-05	0.000262649	feh-1
WBGene00001411	-0.123905	0.204854	0.393975	fem-1
WBGene00001412	-0.0274548	0.725781	0.846436	fem-2
WBGene00001413	-0.172168	0.104954	0.253343	fem-3
WBGene00001414	0.0641274	0.623845	0.775226	fer-1
WBGene00001423	-0.566951	7.86e-28	8.65e-26	fib-1
WBGene00001424	0.106998	0.16249	NA	fis-1
WBGene00001425	0.079637	0.602405	0.759609	fis-2
WBGene00001426	0.0689656	0.423658	0.619657	fkb-1
WBGene00001427	-0.251457	1.31e-05	0.000155777	fkb-2
WBGene00001428	-0.355037	0.051945	0.154799	fkb-3
WBGene00001429	0.28396	0.14126	0.308962	fkb-4
WBGene00001430	0.0473573	0.771912	0.870311	fkb-5
WBGene00001431	-0.382849	1.17e-10	3.32e-09	fkb-6
WBGene00001432	-0.0780184	0.693783	0.82442	fkb-7
WBGene00001433	0.363686	0.131586	0.294399	fkb-8
WBGene00001434	-0.47673	0.0694282	0.19032	fkh-2
WBGene00001435	-0.473988	0.0536336	0.15854	fkh-3
WBGene00001436	-0.450319	0.063619	0.17909	fkh-4
WBGene00001437	-0.108217	0.584587	0.747897	fkh-5
WBGene00001438	0.165326	0.416357	0.613453	fkh-6
WBGene00001439	0.247386	0.141306	0.308995	fkh-7
WBGene00001440	0.0203924	0.90289	0.948294	fkh-8
WBGene00001441	1.21879	4.9e-16	2.58e-14	fkh-9
WBGene00001442	0.00909913	0.934275	0.962903	fkh-10
WBGene00001443	-0.218296	0.00818889	0.0384768	fli-1
WBGene00001444	1.62157	6.43e-14	2.75e-12	flp-1
WBGene00001445	0.698999	0.0250438	0.0909403	flp-2
WBGene00001446	1.47582	7.04e-09	1.61e-07	flp-3
WBGene00001447	1.58629	0.000176353	0.0015821	flp-4
WBGene00001448	1.63622	5.36e-07	8.92e-06	flp-5
WBGene00001449	0.0144961	0.930173	0.960684	flp-6
WBGene00001450	0.40481	0.0904245	0.228765	flp-7
WBGene00001451	0.857957	0.00116131	0.00796384	flp-8
WBGene00001452	1.57764	4.63e-14	2.01e-12	flp-9
WBGene00001453	0.626501	0.00597845	0.0300464	flp-10
WBGene00001454	1.091	4.31e-05	0.000458533	flp-11
WBGene00001455	1.32817	4.29e-07	7.23e-06	flp-12
WBGene00001456	1.20562	2.81e-05	0.000309526	flp-13
WBGene00001457	1.3298	6.27e-12	2.16e-10	flp-14
WBGene00001458	2.27951	2.75e-07	4.77e-06	flp-15
WBGene00001459	1.25457	1.76e-05	0.000202682	flp-16
WBGene00001460	0.870386	0.000858597	0.00618609	flp-17
WBGene00001461	1.21785	7.25e-07	1.18e-05	flp-18
WBGene00001462	1.37021	2.6e-06	3.65e-05	flp-19
WBGene00001463	0.776891	0.0239927	0.0879293	flp-20
WBGene00001464	1.22672	0.00434031	0.0234489	flp-21
WBGene00001465	0.165917	0.438802	0.63358	flr-1
WBGene00001466	0.789701	0.0229507	0.0850705	flr-2
WBGene00001468	0.705739	0.0278702	0.0980884	flr-4
WBGene00001470	-0.171436	0.120704	0.279491	baz-2
WBGene00001475	0.340313	0.151619	0.324147	fmi-1
WBGene00001476	-0.00316192	0.986213	0.992177	fmo-1
WBGene00001477	7.26398	5.67e-08	1.12e-06	fmo-2
WBGene00001478	-1.22706	6.12e-06	7.83e-05	fmo-3
WBGene00001479	-0.171168	0.281249	0.480755	fmo-4
WBGene00001480	0.0955185	0.617842	0.770998	fmo-5
WBGene00001481	-0.283666	0.0769648	0.205278	fog-1
WBGene00001482	-0.281505	0.0343347	0.114353	fog-2
WBGene00001483	1.79424	0.00475042	0.0251177	fog-3
WBGene00001484	-0.233875	0.144924	0.3143	fox-1
WBGene00001485	0.0740299	0.520329	0.699168	fre-1
WBGene00001486	-0.0708737	0.693434	0.824206	frh-1
WBGene00001487	0.321094	0.024947	0.0907002	frk-1
WBGene00001488	0.0840436	0.246686	0.44495	frm-1
WBGene00001489	0.342394	0.0432562	0.135381	frm-2
WBGene00001490	0.849768	0.00114431	0.00786566	frm-3
WBGene00001491	-0.0135131	0.875288	0.933443	frm-4
WBGene00001492	-0.185053	0.371183	0.570639	frm-5.1
WBGene00001493	0.224873	0.0373098	0.121606	frm-7
WBGene00001494	0.472824	0.0494787	0.149088	frm-8
WBGene00001495	0.0916927	0.623656	0.775057	frm-9
WBGene00001496	0.233173	0.0159695	0.0650192	frm-10
WBGene00001497	-0.47396	1.4e-10	3.9e-09	fars-1
WBGene00001498	-0.444981	1.29e-07	2.39e-06	fars-3
WBGene00001499	-0.20397	0.021545	0.0811316	fsn-1
WBGene00001500	1.27228	0.00768925	0.0366366	ftn-1
WBGene00001501	0.171416	0.0394658	0.126826	ftn-2
WBGene00001502	-0.0268774	0.688257	0.820454	ftt-2
WBGene00001503	-0.022332	0.719677	0.842808	fum-1
WBGene00001505	0.48048	0.0346546	0.115208	fut-1
WBGene00001506	0.0155975	0.844703	NA	fut-2
WBGene00001507	0.0302568	0.867585	0.929474	fut-4
WBGene00001508	0.443013	0.03589	0.118082	fut-8
WBGene00001509	0.0191854	0.8448	0.916753	fzo-1
WBGene00001510	0.0404495	0.691751	0.823101	fzr-1
WBGene00001511	-0.286954	3.79e-06	5.1e-05	fzy-1
WBGene00001512	0.346879	0.0808383	0.212525	gab-1
WBGene00001513	0.0515253	0.505522	0.686517	gad-1
WBGene00001514	-0.190015	0.020554	0.0781641	xnd-1
WBGene00001515	1.23968	0.00119114	0.00811893	gap-1
WBGene00001516	0.0323551	0.775231	0.87262	gap-2
WBGene00001517	0.904466	0.0178773	0.0707793	gar-1
WBGene00001518	0.448696	0.0839241	0.217899	gar-2
WBGene00001519	0.219051	0.319727	0.519875	gar-3
WBGene00001520	-0.113054	0.178445	0.360001	gas-1
WBGene00001522	-0.606552	0.00292429	0.0170985	gbh-1
WBGene00001523	0.433724	0.0482143	0.146388	gbh-2
WBGene00001526	0.147286	0.140211	0.307632	gck-1
WBGene00001527	-0.103621	0.210139	0.39972	gcs-1
WBGene00001528	0.0203172	0.846438	NA	gcy-1
WBGene00001529	NA	NA	NA	gcy-2
WBGene00001530	0.0368219	0.593448	NA	gcy-3
WBGene00001531	NA	NA	NA	gcy-4
WBGene00001532	0.0489787	0.625874	0.776941	gcy-5
WBGene00001533	0.0564118	0.418913	NA	gcy-6
WBGene00001534	0.131827	0.160974	NA	gcy-7
WBGene00001535	0.304452	0.00960023	0.0435835	gcy-8
WBGene00001536	-0.13729	0.372402	0.571643	gcy-9
WBGene00001537	0.763994	0.0104487	0.0464134	gcy-11
WBGene00001538	0.303671	0.0496721	0.149517	gcy-12
WBGene00001539	-0.0277283	0.675986	NA	gcy-13
WBGene00001540	NA	NA	NA	gcy-14
WBGene00001541	1.4804	0.00130841	0.00877931	gcy-15
WBGene00001542	-0.0279139	0.676382	NA	gcy-17
WBGene00001543	0.313735	0.17789	0.35919	gcy-18
WBGene00001544	-0.0200993	0.8853	0.939661	gcy-19
WBGene00001545	-0.0273503	0.680233	NA	gcy-20
WBGene00001546	0.213832	0.323266	0.523207	gcy-21
WBGene00001547	1.87503	0.00780254	0.037061	gcy-22
WBGene00001548	0.143171	0.358769	0.559039	gcy-23
WBGene00001549	0.0209254	0.846438	NA	gcy-25
WBGene00001550	-0.00342155	0.956899	NA	gcy-27
WBGene00001551	-0.0400336	0.752588	0.859958	gcy-31
WBGene00001552	0.209122	0.0663397	0.184024	gcy-32
WBGene00001553	0.0202203	0.88151	0.937169	gcy-33
WBGene00001554	0.0158967	0.80422	NA	gcy-34
WBGene00001555	0.352335	0.100661	0.246615	gcy-35
WBGene00001556	0.0835942	0.479696	0.666405	gcy-36
WBGene00001557	0.694708	0.0213127	0.0804639	gcy-37
WBGene00001558	-0.197761	0.00010089	0.000979528	gdi-1
WBGene00001559	0.741438	0.000171927	0.00155094	gei-1
WBGene00001560	0.727182	6.81e-08	1.32e-06	nhr-27
WBGene00001561	-0.237294	0.00556362	0.0284959	gei-4
WBGene00001562	-0.202656	0.0162044	0.0657744	lin-66
WBGene00001563	-0.198677	0.0288439	0.10074	gei-6
WBGene00001564	1.35638	5.8e-110	3.54e-107	icl-1
WBGene00001565	-0.0826104	0.428135	0.623032	gei-8
WBGene00001566	-0.401399	0.000272146	0.00230318	acdh-13
WBGene00001568	-0.223776	0.00829424	0.0388595	snpc-4
WBGene00001569	-0.295122	0.00068532	0.00508017	meg-3
WBGene00001570	0.366723	0.133492	0.297166	gei-13
WBGene00001571	-0.226536	0.0159334	0.0649266	gei-14
WBGene00001572	0.266396	0.1826	0.365424	gei-15
WBGene00001574	-0.0664794	0.378072	0.57726	gei-17
WBGene00001575	-0.109207	0.476947	0.664097	gei-18
WBGene00001577	0.136984	0.502003	0.683591	gem-4
WBGene00001578	0.63662	0.000616528	0.00466009	ges-1
WBGene00001579	-0.0395399	0.677298	0.812608	gex-2
WBGene00001580	-0.202194	0.0201831	0.0771743	gex-3
WBGene00001581	0.570823	0.00824759	0.0386905	gfi-1
WBGene00001582	-0.0264032	0.720261	0.843289	gfi-2
WBGene00001583	-0.0344064	0.808416	0.893824	gfi-3
WBGene00001584	-0.217974	0.0104974	0.0465029	nrde-4
WBGene00001585	-0.161203	0.182106	0.364885	gfl-1
WBGene00001586	0.303138	0.106618	0.256153	ggr-1
WBGene00001587	0.257295	0.144862	0.314258	ggr-2
WBGene00001588	0.423485	0.0827703	0.215822	ggr-3
WBGene00001589	-0.346208	0.000554009	0.00423122	gip-1
WBGene00001590	-0.320846	0.0482406	0.146412	C45G3.3
WBGene00001591	1.66533	1.84e-19	1.34e-17	glc-1
WBGene00001592	0.11016	0.589389	0.75111	glc-2
WBGene00001593	0.0923964	0.455193	0.647174	glc-3
WBGene00001594	1.70674	7.1e-06	9.02e-05	glc-4
WBGene00001595	-0.154277	0.000831046	0.00601154	gld-1
WBGene00001596	0.0667076	0.272136	0.472246	gld-2
WBGene00001597	-0.105914	0.0419322	0.132284	gld-3
WBGene00001598	-0.471384	2.89e-19	2.05e-17	glh-1
WBGene00001599	-0.100538	0.0992956	0.244431	glh-2
WBGene00001600	-0.0947008	0.360996	0.560839	glh-3
WBGene00001601	-0.276891	0.000147087	0.00134678	glh-4
WBGene00001602	0.119246	0.466099	0.655601	gln-1
WBGene00001603	0.937987	0.0173315	0.0690855	gln-2
WBGene00001604	0.200298	0.34669	0.546399	gln-3
WBGene00001605	0.0381251	0.611195	NA	NA
WBGene00001606	-0.0333337	0.569332	0.738186	gln-5
WBGene00001607	0.0467115	0.2904	0.490927	gln-6
WBGene00001608	0.242888	0.0833864	0.217072	R07B1.8
WBGene00001609	0.0651545	0.324504	0.523648	glp-1
WBGene00001612	0.71028	0.0230571	0.0852902	glr-1
WBGene00001613	0.227027	0.203568	0.392472	glr-2
WBGene00001614	0.116117	0.121243	NA	glr-3
WBGene00001615	0.38806	0.110201	0.261882	glr-4
WBGene00001616	0.285439	0.200063	0.388683	glr-5
WBGene00001617	0.247889	0.263666	0.461819	glr-6
WBGene00001618	0.0124538	0.891419	NA	glr-7
WBGene00001619	0.0535791	0.644336	0.789473	glr-8
WBGene00001620	-0.11536	0.239081	0.43607	glt-1
WBGene00001621	0.855936	0.00226954	0.0138221	glt-3
WBGene00001622	0.51774	0.0163814	0.066364	glt-4
WBGene00001623	1.75618	3.83e-06	5.14e-05	glt-5
WBGene00001624	1.76282	0.000287823	0.00242252	glt-6
WBGene00001625	-0.0110085	0.942401	0.967286	glt-7
WBGene00001626	-0.00342155	0.956899	NA	gly-1
WBGene00001627	0.288044	0.163331	0.338875	gly-2
WBGene00001628	-0.163429	0.0671207	0.185628	gly-3
WBGene00001629	-0.0607935	0.632538	0.781772	gly-4
WBGene00001630	-0.0232157	0.795523	0.885211	gly-5
WBGene00001631	0.31556	0.0408733	0.129951	gly-6
WBGene00001632	-0.145694	0.0802198	0.211507	gly-7
WBGene00001633	-1.11478	1.18e-06	1.84e-05	gly-8
WBGene00001635	-0.113389	0.22057	0.412951	gly-10
WBGene00001636	-0.315641	0.156089	0.329752	gly-11
WBGene00001637	-0.188763	0.365801	0.565543	gly-12
WBGene00001638	-0.215858	0.147984	0.318766	gly-13
WBGene00001639	0.372674	0.125937	0.286975	gly-14
WBGene00001640	NA	NA	NA	gly-15
WBGene00001641	NA	NA	NA	gly-16
WBGene00001642	NA	NA	NA	gly-17
WBGene00001643	0.104539	0.393703	0.592058	gly-18
WBGene00001644	0.294542	0.201867	0.390458	gly-19
WBGene00001645	-0.0661909	0.395388	0.593305	gly-20
WBGene00001646	-0.0875357	0.669767	0.807681	gna-1
WBGene00001647	-0.162446	0.0253213	0.0915606	gna-2
WBGene00001648	-0.0815236	0.238913	0.435988	goa-1
WBGene00001649	0.196153	0.103066	0.250582	gob-1
WBGene00001650	0.451831	0.00489146	0.0257149	gon-1
WBGene00001651	0.264773	0.0151104	0.0622659	gon-2
WBGene00001653	-0.154827	0.0567399	0.165181	gon-4
WBGene00001660	-0.0396462	0.76606	0.867131	gop-1
WBGene00001661	-0.14029	0.165058	0.34133	gop-2
WBGene00001662	-0.118637	0.223862	0.416834	gop-3
WBGene00001663	-0.137374	0.462932	0.652967	gpa-1
WBGene00001664	0.109245	0.468556	0.657415	gpa-2
WBGene00001665	0.224761	0.210101	0.399699	gpa-3
WBGene00001666	-0.269704	0.159596	0.334237	gpa-4
WBGene00001667	-0.0500424	0.477342	NA	gpa-5
WBGene00001668	0.0749581	0.334962	NA	gpa-6
WBGene00001669	0.544472	0.0447113	0.138514	gpa-7
WBGene00001670	0.146579	0.12996	0.292248	gpa-8
WBGene00001671	0.896779	0.0197091	0.0757817	gpa-9
WBGene00001672	0.122651	0.310294	0.511139	gpa-10
WBGene00001673	-0.0799183	0.487674	0.671814	gpa-11
WBGene00001674	0.457434	0.0601361	0.171761	gpa-12
WBGene00001675	0.0482059	0.711006	0.837275	gpa-13
WBGene00001676	0.200947	0.239692	0.436707	gpa-14
WBGene00001677	0.0745585	0.49308	0.67608	gpa-15
WBGene00001678	-0.122277	0.20404	0.393074	gpa-16
WBGene00001679	0.0335596	0.621276	0.773544	gpb-1
WBGene00001680	0.451487	0.0235982	0.086744	gpb-2
WBGene00001681	0.289234	0.125247	0.286074	gpc-1
WBGene00001682	-0.0738772	0.50591	0.686748	gpc-2
WBGene00001683	-0.125277	0.029034	0.101259	gpd-1
WBGene00001684	-0.190632	0.012314	0.0527625	gpd-2
WBGene00001685	-0.191311	0.00424819	0.0230106	gpd-3
WBGene00001686	-0.29021	7.31e-05	0.000734386	gpd-4
WBGene00001687	0.122801	0.556535	0.727976	gpn-1
WBGene00001688	-0.140585	0.352844	0.552866	gpr-1
WBGene00001689	-0.0690543	0.595547	0.754776	gpr-2
WBGene00001690	0.452339	0.0847093	0.219277	grd-1
WBGene00001691	0.132031	0.160481	NA	grd-2
WBGene00001692	-2.84886	4.67e-74	1.63e-71	grd-3
WBGene00001693	-2.03092	0.000140829	0.00129841	grd-4
WBGene00001694	-2.43756	1.39e-68	4.42e-66	grd-5
WBGene00001695	0.403883	0.00454825	0.0243388	grd-6
WBGene00001696	0.0203172	0.846438	NA	grd-7
WBGene00001697	0.0209254	0.846438	NA	grd-8
WBGene00001698	0.0400197	0.563569	NA	grd-9
WBGene00001699	-0.533353	0.0464386	0.142552	grd-10
WBGene00001700	-0.0781463	0.417257	0.614262	grd-11
WBGene00001701	0.0381251	0.611195	NA	grd-12
WBGene00001702	-2.04431	8.75e-06	0.00010915	grd-13
WBGene00001703	-1.81125	3.1e-07	5.35e-06	grd-14
WBGene00001704	0.0203172	0.846438	NA	grd-15
WBGene00001705	0.0385959	0.575205	NA	grd-16
WBGene00001706	NA	NA	NA	NA
WBGene00001707	0.858867	0.00776087	0.0369038	grh-1
WBGene00001708	0.0668686	0.621779	0.773939	grk-1
WBGene00001709	0.146093	0.440906	0.635052	grk-2
WBGene00001710	0.115914	0.273637	0.473841	grl-1
WBGene00001711	-0.00346345	0.957086	NA	grl-2
WBGene00001712	-0.056944	0.527197	NA	grl-3
WBGene00001713	-0.603102	0.00596113	0.0299842	grl-4
WBGene00001714	0.402554	0.00385393	0.0212558	grl-5
WBGene00001715	0.0383259	0.579255	NA	grl-6
WBGene00001716	4.96754	0.000218033	0.001899	grl-7
WBGene00001717	0.0778956	0.603661	0.760245	grl-8
WBGene00001718	NA	NA	NA	grl-9
WBGene00001719	0.0756017	0.633767	0.78264	grl-10
WBGene00001720	-0.00623913	0.930419	NA	grl-11
WBGene00001721	0.0330349	0.642195	NA	grl-12
WBGene00001722	0.0650145	0.373992	NA	grl-13
WBGene00001723	0.233276	0.133361	0.297008	grl-14
WBGene00001724	0.0766895	0.454719	0.646782	grl-15
WBGene00001725	4.12138	1.87e-06	2.74e-05	grl-16
WBGene00001726	-0.151228	0.0649288	NA	grl-17
WBGene00001727	0.0338158	0.736084	0.851841	grl-18
WBGene00001728	NA	NA	NA	grl-19
WBGene00001729	-0.0549328	0.455683	NA	grl-20
WBGene00001730	0.603041	0.00975241	0.0440521	grl-21
WBGene00001731	-0.196272	0.285671	0.485773	grl-22
WBGene00001732	-0.0230565	0.781213	NA	grl-23
WBGene00001733	NA	NA	NA	grl-24
WBGene00001734	-0.013545	0.899411	0.946652	grl-25
WBGene00001735	-0.00295069	0.967717	NA	grl-26
WBGene00001736	-0.0275355	0.680634	NA	grl-27
WBGene00001737	NA	NA	NA	grl-28
WBGene00001738	NA	NA	NA	grl-29
WBGene00001739	NA	NA	NA	grl-30
WBGene00001740	-0.157559	0.286783	0.486929	gro-1
WBGene00001743	-0.0950814	0.27633	0.476321	grp-1
WBGene00001744	-0.473553	2.24e-11	7.08e-10	gars-1
WBGene00001745	0.100115	0.619971	0.772649	gsa-1
WBGene00001746	-0.130667	0.19886	0.387221	gsk-3
WBGene00001747	-0.236702	0.000223347	0.00193607	gsp-1
WBGene00001748	-0.0508697	0.371741	0.570989	gsp-2
WBGene00001749	-0.0416217	0.541264	0.715229	gst-1
WBGene00001750	-0.150327	0.199572	0.388039	gst-2
WBGene00001751	0.292472	0.158966	0.333217	gst-3
WBGene00001752	-0.518873	0.0058075	0.0294621	gst-4
WBGene00001753	0.791896	0.000144123	0.00132212	gst-5
WBGene00001754	0.885256	0.00201867	0.0125602	gst-6
WBGene00001755	0.13627	0.0416382	0.131583	gst-7
WBGene00001756	0.075726	0.276932	NA	gst-8
WBGene00001757	-0.277456	0.125863	0.2869	gst-9
WBGene00001758	-1.67114	1.58e-13	6.44e-12	gst-10
WBGene00001759	0.164165	0.281024	0.48055	gst-11
WBGene00001760	0.342306	0.149926	0.321257	gst-12
WBGene00001761	-0.628588	3.41e-05	0.000370107	gst-13
WBGene00001762	0.0320118	0.765448	0.866738	gst-14
WBGene00001763	0.290926	0.186667	0.371038	gst-15
WBGene00001764	-0.238411	0.275364	0.475723	gst-16
WBGene00001765	-0.0229308	0.781213	NA	gst-17
WBGene00001766	-0.0231098	0.781213	NA	gst-18
WBGene00001767	0.148471	0.227414	0.421039	gst-19
WBGene00001768	0.433706	0.0311232	0.105995	gst-20
WBGene00001769	0.187275	0.256088	0.454486	gst-21
WBGene00001770	0.15288	0.474457	0.66189	gst-22
WBGene00001771	0.176433	0.153857	0.32713	gst-23
WBGene00001772	1.59205	1.06e-05	0.000130092	gst-24
WBGene00001773	0.0870763	0.294879	NA	gst-25
WBGene00001774	0.238709	0.124715	0.285181	gst-26
WBGene00001775	0.288015	0.0433527	0.135654	gst-27
WBGene00001776	0.441319	0.0248976	0.0905879	gst-28
WBGene00001777	-0.0174376	0.890822	0.943128	gst-29
WBGene00001778	-0.0502312	0.759997	0.864107	gst-30
WBGene00001779	0.132442	0.101476	NA	gst-31
WBGene00001780	0.0634176	0.590717	0.751798	gst-32
WBGene00001781	0.559315	0.0518197	0.154488	gst-33
WBGene00001782	-0.00671191	0.928342	NA	gst-34
WBGene00001783	0.486693	0.0629754	0.177828	gst-35
WBGene00001784	0.0645936	0.657028	0.797574	gst-36
WBGene00001785	NA	NA	NA	gst-37
WBGene00001786	-0.00487721	0.972409	0.984785	gst-38
WBGene00001787	0.0653089	0.750905	0.859376	gst-39
WBGene00001788	0.105445	0.459166	0.650474	gst-40
WBGene00001789	0.263004	0.242501	0.440633	gst-41
WBGene00001790	-0.677722	0.000161044	0.00146087	gst-42
WBGene00001791	0.114711	0.57744	0.744115	gst-43
WBGene00001792	0.221558	0.311943	0.512667	gst-44
WBGene00001793	-0.280244	2.29e-05	0.000258647	gsy-1
WBGene00001794	-0.274313	3.28e-06	4.46e-05	gta-1
WBGene00001795	1.0128	9.72e-15	4.53e-13	gtl-1
WBGene00001796	0.222431	0.315255	0.515658	gtl-2
WBGene00001803	0.521198	0.0606652	0.172902	lite-1
WBGene00001804	0.0398788	0.589712	NA	gur-3
WBGene00001805	-0.116329	0.457327	0.64918	gur-4
WBGene00001806	0.0891261	0.494325	0.67728	gur-5
WBGene00001808	-0.347151	0.00906979	0.0416133	gut-2
WBGene00001811	-0.244379	0.247691	0.446073	haf-1
WBGene00001812	0.0738909	0.483261	0.668791	haf-2
WBGene00001813	-0.147463	0.133135	0.296686	haf-3
WBGene00001814	0.302688	0.0427775	0.134371	haf-4
WBGene00001815	-0.0846163	0.433487	0.628509	hmt-1
WBGene00001816	-0.117366	0.377434	0.576527	haf-6
WBGene00001817	0.242591	0.204817	0.393975	haf-7
WBGene00001818	0.0202323	0.846438	NA	haf-8
WBGene00001819	-0.218571	0.152911	0.325876	haf-9
WBGene00001820	-1.26103	1.08e-05	0.000132032	ham-1
WBGene00001821	-0.00374177	0.983687	0.990588	ham-2
WBGene00001823	0.068066	0.675204	0.811355	hap-1
WBGene00001824	0.696907	0.00356896	0.0200665	hbl-1
WBGene00001827	-0.169036	0.00932052	0.0425645	hcf-1
WBGene00001828	-0.399478	0.108785	0.259443	hch-1
WBGene00001829	-0.105867	0.0751605	0.201654	hcp-1
WBGene00001830	-0.0235573	0.720773	0.843512	hcp-2
WBGene00001831	-0.333265	0.00306135	0.017758	hcp-3
WBGene00001832	0.00565387	0.945404	0.969372	hcp-4
WBGene00001833	-0.19326	0.00948593	0.0431852	hcp-6
WBGene00001834	-0.182142	0.0059268	0.029881	hda-1
WBGene00001835	-0.00399615	0.971549	0.984391	hda-2
WBGene00001836	-0.066992	0.486232	0.670711	hda-3
WBGene00001837	0.272687	0.0558409	0.163285	hda-4
WBGene00001838	0.267855	0.0379615	0.123127	hda-10
WBGene00001839	0.173763	0.0833979	0.217072	hdl-1
WBGene00001840	-0.242127	4.23e-07	7.15e-06	hel-1
WBGene00001841	-0.0322898	0.724118	NA	hen-1
WBGene00001842	-0.204538	0.245804	0.444024	her-1
WBGene00001843	-0.179133	0.0711766	0.193914	hgo-1
WBGene00001844	0.00151044	0.993413	0.995862	hid-1
WBGene00001851	0.378541	3.05e-06	4.19e-05	hif-1
WBGene00001852	1.38735	6e-06	7.71e-05	hil-1
WBGene00001853	-0.678034	1.21e-09	3.04e-08	hil-2
WBGene00001854	-1.02749	2.28e-09	5.52e-08	hil-3
WBGene00001855	-0.104003	0.114896	0.270146	hil-4
WBGene00001856	-0.109491	0.117356	0.273804	hil-5
WBGene00001857	-0.123061	0.281731	0.481366	hil-6
WBGene00001858	1.17465	0.00593408	0.0298921	hil-7
WBGene00001859	0.0355121	0.728306	0.848502	hil-8
WBGene00001860	-0.231707	0.000127391	0.00119944	him-1
WBGene00001862	-0.181768	0.0495266	0.149201	him-3
WBGene00001863	0.23269	0.0473815	0.144554	him-4
WBGene00001864	-0.0985592	0.547509	0.72019	him-5
WBGene00001865	-0.0568002	0.619746	0.772625	him-6
WBGene00001867	-0.208024	0.0800639	0.211134	him-8
WBGene00001869	-0.156989	0.0838048	0.217705	him-10
WBGene00001872	0.115478	0.419082	0.615794	him-14
WBGene00001874	-0.141159	0.0590281	0.16959	him-17
WBGene00001875	0.14784	0.117473	0.273915	his-18
WBGene00001875	0.14784	0.117473	0.273915	his-37
WBGene00001875	0.14784	0.117473	0.273915	his-67
WBGene00001875	0.14784	0.117473	0.273915	his-1
WBGene00001876	-0.0737715	0.46841	0.657389	his-2
WBGene00001876	-0.0737715	0.46841	0.657389	his-59
WBGene00001877	-0.179348	0.190242	0.376133	his-3
WBGene00001878	0.0484854	0.459758	NA	his-4
WBGene00001879	-0.054524	0.530938	NA	his-5
WBGene00001879	-0.054524	0.530938	NA	his-18
WBGene00001879	-0.054524	0.530938	NA	his-37
WBGene00001879	-0.054524	0.530938	NA	his-67
WBGene00001880	-0.153834	0.267601	0.466478	his-59
WBGene00001880	-0.153834	0.267601	0.466478	his-6
WBGene00001881	-0.0615349	0.587215	0.749814	his-7
WBGene00001882	0.0323064	0.766636	0.867412	his-8
WBGene00001883	NA	NA	NA	his-9
WBGene00001883	NA	NA	NA	his-25
WBGene00001883	NA	NA	NA	his-59
WBGene00001883	NA	NA	NA	his-13
WBGene00001884	NA	NA	NA	his-14
WBGene00001884	NA	NA	NA	his-26
WBGene00001884	NA	NA	NA	his-18
WBGene00001884	NA	NA	NA	his-37
WBGene00001884	NA	NA	NA	his-67
WBGene00001884	NA	NA	NA	his-10
WBGene00001885	NA	NA	NA	his-11
WBGene00001886	NA	NA	NA	his-12
WBGene00001886	NA	NA	NA	his-43
WBGene00001887	NA	NA	NA	his-9
WBGene00001887	NA	NA	NA	his-25
WBGene00001887	NA	NA	NA	his-59
WBGene00001887	NA	NA	NA	his-13
WBGene00001888	NA	NA	NA	his-14
WBGene00001888	NA	NA	NA	his-26
WBGene00001888	NA	NA	NA	his-18
WBGene00001888	NA	NA	NA	his-37
WBGene00001888	NA	NA	NA	his-67
WBGene00001888	NA	NA	NA	his-10
WBGene00001889	NA	NA	NA	his-15
WBGene00001889	NA	NA	NA	his-11
WBGene00001889	NA	NA	NA	his-44
WBGene00001890	NA	NA	NA	his-16
WBGene00001891	NA	NA	NA	his-59
WBGene00001891	NA	NA	NA	his-17
WBGene00001892	-0.0277283	0.675986	NA	his-18
WBGene00001892	-0.0277283	0.675986	NA	his-37
WBGene00001892	-0.0277283	0.675986	NA	his-67
WBGene00001893	NA	NA	NA	his-51
WBGene00001893	NA	NA	NA	his-21
WBGene00001893	NA	NA	NA	his-53
WBGene00001893	NA	NA	NA	his-19
WBGene00001894	NA	NA	NA	his-52
WBGene00001894	NA	NA	NA	his-22
WBGene00001894	NA	NA	NA	his-20
WBGene00001895	NA	NA	NA	his-51
WBGene00001895	NA	NA	NA	his-21
WBGene00001895	NA	NA	NA	his-53
WBGene00001895	NA	NA	NA	his-19
WBGene00001896	NA	NA	NA	his-52
WBGene00001896	NA	NA	NA	his-22
WBGene00001896	NA	NA	NA	his-20
WBGene00001898	-1.58151	9.13e-30	1.14e-27	his-24
WBGene00001899	0.0203172	0.846438	NA	his-25
WBGene00001899	0.0203172	0.846438	NA	his-59
WBGene00001900	NA	NA	NA	his-14
WBGene00001900	NA	NA	NA	his-26
WBGene00001900	NA	NA	NA	his-18
WBGene00001900	NA	NA	NA	his-37
WBGene00001900	NA	NA	NA	his-67
WBGene00001900	NA	NA	NA	his-10
WBGene00001901	NA	NA	NA	his-49
WBGene00001901	NA	NA	NA	his-59
WBGene00001901	NA	NA	NA	his-27
WBGene00001902	NA	NA	NA	his-50
WBGene00001902	NA	NA	NA	his-28
WBGene00001902	NA	NA	NA	his-18
WBGene00001902	NA	NA	NA	his-37
WBGene00001902	NA	NA	NA	his-67
WBGene00001903	NA	NA	NA	his-29
WBGene00001903	NA	NA	NA	his-34
WBGene00001904	NA	NA	NA	his-30
WBGene00001904	NA	NA	NA	his-33
WBGene00001905	-0.218692	0.139899	0.30727	his-18
WBGene00001905	-0.218692	0.139899	0.30727	his-37
WBGene00001905	-0.218692	0.139899	0.30727	his-67
WBGene00001905	-0.218692	0.139899	0.30727	his-31
WBGene00001906	0.0154484	0.939439	0.965894	his-32
WBGene00001906	0.0154484	0.939439	0.965894	his-59
WBGene00001907	NA	NA	NA	his-30
WBGene00001907	NA	NA	NA	his-33
WBGene00001908	NA	NA	NA	his-29
WBGene00001908	NA	NA	NA	his-34
WBGene00001909	0.123953	0.348739	0.548844	his-35
WBGene00001910	-0.147951	0.276406	0.476325	C50F4.6
WBGene00001911	0.761407	1.37e-08	2.99e-07	his-18
WBGene00001911	0.761407	1.37e-08	2.99e-07	his-37
WBGene00001911	0.761407	1.37e-08	2.99e-07	his-67
WBGene00001912	-1.59989	0.00101155	0.00711342	his-18
WBGene00001912	-1.59989	0.00101155	0.00711342	his-37
WBGene00001912	-1.59989	0.00101155	0.00711342	his-67
WBGene00001912	-1.59989	0.00101155	0.00711342	his-38
WBGene00001913	NA	NA	NA	his-39
WBGene00001914	-1.84084	0.000729318	0.005347	his-59
WBGene00001914	-1.84084	0.000729318	0.005347	his-40
WBGene00001915	-0.0525812	0.73348	0.850871	his-41
WBGene00001916	NA	NA	NA	his-42
WBGene00001916	NA	NA	NA	his-59
WBGene00001917	NA	NA	NA	his-12
WBGene00001917	NA	NA	NA	his-43
WBGene00001918	NA	NA	NA	his-15
WBGene00001918	NA	NA	NA	his-11
WBGene00001918	NA	NA	NA	his-44
WBGene00001919	0.0368943	0.591205	NA	his-45
WBGene00001919	0.0368943	0.591205	NA	his-59
WBGene00001920	NA	NA	NA	his-46
WBGene00001920	NA	NA	NA	his-56
WBGene00001920	NA	NA	NA	his-18
WBGene00001920	NA	NA	NA	his-37
WBGene00001920	NA	NA	NA	his-67
WBGene00001921	-0.0459591	0.507077	NA	his-47
WBGene00001922	-0.394664	0.0876356	0.224267	his-48
WBGene00001922	-0.394664	0.0876356	0.224267	his-62
WBGene00001923	NA	NA	NA	his-49
WBGene00001923	NA	NA	NA	his-59
WBGene00001923	NA	NA	NA	his-27
WBGene00001924	NA	NA	NA	his-50
WBGene00001924	NA	NA	NA	his-28
WBGene00001924	NA	NA	NA	his-18
WBGene00001924	NA	NA	NA	his-37
WBGene00001924	NA	NA	NA	his-67
WBGene00001925	NA	NA	NA	his-51
WBGene00001925	NA	NA	NA	his-21
WBGene00001925	NA	NA	NA	his-53
WBGene00001925	NA	NA	NA	his-19
WBGene00001926	NA	NA	NA	his-52
WBGene00001926	NA	NA	NA	his-22
WBGene00001926	NA	NA	NA	his-20
WBGene00001927	NA	NA	NA	his-51
WBGene00001927	NA	NA	NA	his-21
WBGene00001927	NA	NA	NA	his-53
WBGene00001927	NA	NA	NA	his-19
WBGene00001928	NA	NA	NA	his-54
WBGene00001929	-0.0279139	0.676382	NA	his-45
WBGene00001929	-0.0279139	0.676382	NA	his-55
WBGene00001929	-0.0279139	0.676382	NA	his-59
WBGene00001930	NA	NA	NA	his-46
WBGene00001930	NA	NA	NA	his-56
WBGene00001930	NA	NA	NA	his-18
WBGene00001930	NA	NA	NA	his-37
WBGene00001930	NA	NA	NA	his-67
WBGene00001931	0.0177086	0.82439	NA	his-47
WBGene00001931	0.0177086	0.82439	NA	his-57
WBGene00001931	0.0177086	0.82439	NA	his-65
WBGene00001932	NA	NA	NA	his-58
WBGene00001932	NA	NA	NA	his-62
WBGene00001932	NA	NA	NA	his-66
WBGene00001933	0.211509	0.334831	0.534132	his-59
WBGene00001934	-0.0530529	0.792947	0.883796	his-60
WBGene00001934	-0.0530529	0.792947	0.883796	his-18
WBGene00001934	-0.0530529	0.792947	0.883796	his-37
WBGene00001934	-0.0530529	0.792947	0.883796	his-67
WBGene00001935	0.156596	0.465094	0.654817	his-61
WBGene00001936	-0.15881	0.427028	0.62241	his-62
WBGene00001937	-0.109486	0.580827	0.745759	his-63
WBGene00001937	-0.109486	0.580827	0.745759	his-59
WBGene00001938	-0.0177116	0.915151	0.952815	his-64
WBGene00001938	-0.0177116	0.915151	0.952815	his-18
WBGene00001938	-0.0177116	0.915151	0.952815	his-37
WBGene00001938	-0.0177116	0.915151	0.952815	his-67
WBGene00001939	0.0202323	0.846438	NA	his-47
WBGene00001939	0.0202323	0.846438	NA	his-57
WBGene00001939	0.0202323	0.846438	NA	his-65
WBGene00001940	-0.0723779	0.540721	0.714761	his-58
WBGene00001940	-0.0723779	0.540721	0.714761	his-62
WBGene00001940	-0.0723779	0.540721	0.714761	his-66
WBGene00001941	-0.215311	0.320724	0.520764	his-18
WBGene00001941	-0.215311	0.320724	0.520764	his-37
WBGene00001941	-0.215311	0.320724	0.520764	his-67
WBGene00001942	0.10903	0.559471	0.730032	his-68
WBGene00001943	-0.00342155	0.956899	NA	his-69
WBGene00001944	0.0398788	0.589712	NA	his-70
WBGene00001945	0.803584	1.35e-05	0.000160413	his-71
WBGene00001946	-0.353819	1.88e-06	2.75e-05	his-72
WBGene00001947	0.178741	0.254109	0.452275	his-73
WBGene00001948	-0.161682	0.44781	0.640684	hlh-1
WBGene00001949	-0.350554	0.00902308	0.0415039	hlh-2
WBGene00001950	-0.56163	0.0435351	0.136109	hlh-3
WBGene00001951	-0.00184278	0.956211	NA	hlh-4
WBGene00001952	0.0397454	0.768617	0.868447	hlh-6
WBGene00001953	-0.0267304	0.853625	0.92154	hlh-8
WBGene00001954	-0.0551209	0.456066	NA	hlh-10
WBGene00001955	0.702857	1.08e-08	2.4e-07	hlh-11
WBGene00001956	0.0501471	0.735494	0.851665	hlh-12
WBGene00001957	0.0381251	0.611195	NA	hlh-13
WBGene00001958	-0.273168	0.202832	0.391465	hlh-14
WBGene00001959	NA	NA	NA	hlh-15
WBGene00001960	-0.079375	0.559438	0.730032	hlh-16
WBGene00001961	-0.0258485	0.679016	NA	hlh-17
WBGene00001962	NA	NA	NA	hlh-19
WBGene00001963	0.185195	0.373564	0.572527	btb-1
WBGene00001964	-0.0466502	0.565723	NA	hlh-25
WBGene00001965	-0.0498456	0.480825	NA	hlh-26
WBGene00001966	-0.133906	0.298051	0.498969	hlh-27
WBGene00001967	-0.0229308	0.781213	NA	hlh-28
WBGene00001968	-0.102692	0.216672	NA	hlh-29
WBGene00001971	-0.329394	7.89e-08	1.51e-06	hmg-1.1
WBGene00001972	-0.150892	0.0699296	0.191098	hmg-1.2
WBGene00001973	-0.144975	0.0307865	0.10524	hmg-3
WBGene00001974	-0.0649903	0.380233	0.579766	hmg-4
WBGene00001975	-0.15496	0.120641	0.27939	hmg-5
WBGene00001976	-0.532425	0.00191652	0.0120791	hmg-11
WBGene00001977	0.102982	0.200011	0.388635	hmg-12
WBGene00001978	-0.202691	0.00960589	0.0435957	hmp-1
WBGene00001979	0.0156561	0.863912	0.927383	hmp-2
WBGene00001980	0.0899623	0.184015	0.367404	hmr-1
WBGene00001981	-0.416689	0.0968105	0.240605	hnd-1
WBGene00001983	-0.0167018	0.832114	0.908471	hoe-1
WBGene00001984	-0.0713104	0.64037	0.78676	hog-1
WBGene00001985	0.103717	0.416468	0.613547	hop-1
WBGene00001986	0.186456	0.386429	0.58513	hot-1
WBGene00001987	0.670608	0.026745	0.0954608	hot-2
WBGene00001988	0.00981397	0.92663	0.958623	hot-3
WBGene00001989	0.165903	0.315359	0.51577	hot-4
WBGene00001990	0.167036	0.277368	0.477477	hot-5
WBGene00001991	0.253787	0.245495	0.443655	hot-6
WBGene00001992	-0.0394347	0.742666	0.854444	hot-7
WBGene00001993	-0.394924	4.41e-08	8.81e-07	hpd-1
WBGene00001994	0.0767311	0.550443	0.722913	hpk-1
WBGene00001995	0.260534	0.246308	0.444697	hpl-1
WBGene00001996	-0.170888	0.0802805	0.211567	hpl-2
WBGene00001997	-0.314276	0.0578666	0.167403	hpr-9
WBGene00001998	0.134518	0.290706	0.491197	hpr-17
WBGene00001999	-0.222554	1.66e-05	0.000192877	hrp-1
WBGene00002000	-0.361565	1.23e-12	4.56e-11	hrp-2
WBGene00002001	-0.39649	1.01e-06	1.59e-05	hars-1
WBGene00002002	-0.192919	0.0727639	0.196738	hsb-1
WBGene00002003	-0.108721	0.261535	0.459624	hse-5
WBGene00002004	-0.0487374	0.551018	0.723604	hsf-1
WBGene00002005	-0.339266	4.25e-15	2.06e-13	hsp-1
WBGene00002006	-0.162537	0.370906	0.570364	NA
WBGene00002007	-0.239923	1.74e-06	2.57e-05	hsp-3
WBGene00002008	-0.257755	2.85e-06	3.95e-05	hsp-4
WBGene00002010	-0.353698	2.8e-13	1.12e-11	hsp-6
WBGene00002011	0.31308	0.051389	0.153441	hsp-12.2
WBGene00002012	2.63957	3.68e-11	1.14e-09	hsp-12.3
WBGene00002013	0.820747	0.0232332	0.0856821	hsp-12.6
WBGene00002015	NA	NA	NA	hsp-16.1
WBGene00002015	NA	NA	NA	hsp-16.11
WBGene00002016	0.0321924	0.618537	NA	hsp-16.2
WBGene00002017	NA	NA	NA	hsp-16.1
WBGene00002017	NA	NA	NA	hsp-16.11
WBGene00002018	-0.00673883	0.924808	NA	hsp-16.41
WBGene00002019	NA	NA	NA	hsp-16.48
WBGene00002019	NA	NA	NA	hsp-16.49
WBGene00002020	NA	NA	NA	hsp-16.48
WBGene00002020	NA	NA	NA	hsp-16.49
WBGene00002021	1.45566	8.02e-17	4.7e-15	hsp-17
WBGene00002023	0.086816	0.406258	0.60429	hsp-25
WBGene00002024	-0.387684	0.00166895	0.0107596	hsp-43
WBGene00002025	-0.760807	8.63e-42	1.66e-39	hsp-60
WBGene00002026	-0.15799	0.316733	0.516987	hsp-70
WBGene00002027	-0.289852	1.32e-08	2.9e-07	hsr-9
WBGene00002028	-0.0374822	0.703719	0.831839	hst-1
WBGene00002029	-0.279813	0.153771	0.327079	hst-2
WBGene00002030	0.134379	0.395155	0.593259	hst-3.1
WBGene00002031	-0.0711836	0.687108	0.819748	hst-6
WBGene00002032	-0.16663	0.0844857	0.218891	htp-1
WBGene00002033	-0.0794283	0.461742	0.652281	htp-2
WBGene00002034	-0.0927687	0.310001	0.510773	htp-3
WBGene00002035	0.0427635	0.622746	0.774452	hum-1
WBGene00002036	0.0271774	0.704114	0.832036	hum-2
WBGene00002037	0.470043	0.00162109	0.0105019	hum-4
WBGene00002038	0.0950721	0.38664	0.585277	hum-5
WBGene00002039	0.889533	0.000316882	0.00263307	hum-6
WBGene00002040	0.251072	0.157802	0.331952	hum-7
WBGene00002041	0.649131	3.26e-06	4.45e-05	hum-8
WBGene00002042	-0.0187713	0.902337	0.948029	hus-1
WBGene00002043	-0.139988	0.203461	0.392422	hyl-1
WBGene00002044	-0.105449	0.349741	0.549594	hyl-2
WBGene00002045	-0.377734	4.05e-16	2.2e-14	icd-1
WBGene00002046	-0.388191	0.00010961	0.00105302	icln-1
WBGene00002047	-0.225324	0.0101688	0.0454321	icp-1
WBGene00002048	1.37434	1.94e-12	6.98e-11	ida-1
WBGene00002050	0.82058	5.75e-08	1.13e-06	ifa-1
WBGene00002051	0.0466728	0.774586	0.872296	ifa-3
WBGene00002052	-0.274267	0.0264646	0.0947587	ifa-4
WBGene00002053	-0.199275	0.025283	0.0914446	ifb-1
WBGene00002054	0.999504	1.34e-22	1.15e-20	ifb-2
WBGene00002055	1.03419	8.4e-10	2.14e-08	ifc-1
WBGene00002056	0.829122	4.75e-20	3.6e-18	ifc-2
WBGene00002057	0.205878	0.316962	0.517169	ifd-1
WBGene00002058	0.573266	0.00294407	0.0172072	ifd-2
WBGene00002059	-0.343965	6.67e-08	1.29e-06	ife-1
WBGene00002060	-0.242006	0.0632703	0.178469	ife-2
WBGene00002061	-0.197163	0.000812447	0.00589447	ife-3
WBGene00002062	-0.275064	0.192645	0.379102	ife-4
WBGene00002063	0.308981	0.124098	0.28443	ife-5
WBGene00002064	-0.386032	8.47e-12	2.86e-10	iff-1
WBGene00002065	0.500161	2.23e-08	4.7e-07	iff-2
WBGene00002066	-0.112081	0.0247557	0.0901924	ifg-1
WBGene00002067	1.12071	0.000429774	0.0034078	ifp-1
WBGene00002068	-0.199331	0.00551476	0.0283205	ify-1
WBGene00002069	1.56513	1.39e-06	2.11e-05	ikb-1
WBGene00002070	-0.262846	0.000135243	0.00125561	ile-1
WBGene00002071	-0.165751	0.146851	0.317162	ile-2
WBGene00002072	-0.089342	0.23497	0.430778	ima-1
WBGene00002073	-0.085945	0.0999782	0.245395	ima-2
WBGene00002074	-0.2881	4.33e-06	5.75e-05	ima-3
WBGene00002075	-0.422883	1.69e-08	3.64e-07	imb-1
WBGene00002076	-0.176678	0.00354229	0.0199626	imb-2
WBGene00002077	-0.102181	0.0629851	0.177828	imb-3
WBGene00002078	-0.229085	6.65e-06	8.46e-05	xpo-1
WBGene00002079	-0.125134	0.0269041	0.0957703	xpo-2
WBGene00002080	-0.164582	0.0702411	0.191722	xpo-3
WBGene00002081	-0.0369137	0.760328	0.864216	ina-1
WBGene00002083	-0.485267	2.03e-19	1.47e-17	inf-1
WBGene00002084	1.55744	0.00405186	0.0221126	ins-1
WBGene00002085	-0.125872	0.104852	NA	ins-2
WBGene00002086	0.075194	0.67295	0.809719	ins-3
WBGene00002087	1.10962	0.00952603	0.0433542	ins-4
WBGene00002088	0.0718019	0.649759	0.792732	ins-5
WBGene00002089	0.222316	0.282096	0.481822	ins-6
WBGene00002090	4.03054	3.74e-21	3.01e-19	ins-7
WBGene00002091	8.27982	4.32e-10	1.14e-08	ins-8
WBGene00002092	-0.00936818	0.913681	NA	ins-9
WBGene00002093	0.127918	0.108541	NA	ins-10
WBGene00002094	0.175587	0.0463388	NA	ins-11
WBGene00002095	-0.372751	0.0412108	0.130712	ins-12
WBGene00002096	NA	NA	NA	ins-13
WBGene00002097	-0.0358778	0.756695	0.862262	ins-14
WBGene00002098	-0.00148815	0.956399	NA	ins-15
WBGene00002099	NA	NA	NA	ins-16
WBGene00002100	0.60117	0.0202302	0.0773141	ins-17
WBGene00002101	0.236786	0.23999	0.43708	ins-18
WBGene00002102	0.155122	0.0678247	NA	ins-19
WBGene00002103	0.0202323	0.846438	NA	ins-20
WBGene00002104	NA	NA	NA	ins-21
WBGene00002105	0.161434	0.358854	0.559113	ins-22
WBGene00002106	0.332745	0.077705	0.206588	ins-23
WBGene00002107	0.198171	0.264505	0.4629	ins-24
WBGene00002108	0.0381251	0.611195	NA	ins-25
WBGene00002109	0.381793	0.121693	0.280703	ins-26
WBGene00002110	0.196354	0.345214	0.544935	ins-27
WBGene00002111	0.792286	0.0203534	0.0776227	ins-28
WBGene00002112	-0.0208175	0.875421	0.933443	ins-29
WBGene00002113	0.251459	0.080657	0.212125	ins-30
WBGene00002114	0.0381958	0.578939	NA	ins-31
WBGene00002115	-0.0277283	0.675986	NA	ins-32
WBGene00002116	-0.105059	0.552851	0.72509	ins-33
WBGene00002117	-0.433991	0.0763369	0.2041	ins-34
WBGene00002118	0.100265	0.386466	0.58513	ins-35
WBGene00002119	-0.00327021	0.956983	NA	ins-36
WBGene00002120	0.335521	0.0695955	0.190564	ins-37
WBGene00002121	NA	NA	NA	ins-38
WBGene00002123	0.477272	0.0568847	0.165421	inx-1
WBGene00002124	-0.959388	6.32e-13	2.42e-11	inx-2
WBGene00002125	-0.587107	6.99e-11	2.05e-09	inx-3
WBGene00002127	-0.131338	0.478076	0.665037	inx-5
WBGene00002128	1.55399	0.000725675	0.00532829	inx-6
WBGene00002129	0.252594	0.185278	0.369069	inx-7
WBGene00002130	0.149712	0.0573599	0.16643	inx-8
WBGene00002131	-0.0434373	0.780752	0.876408	inx-9
WBGene00002132	0.382681	0.0884766	0.225733	inx-10
WBGene00002133	-0.069069	0.704819	0.832665	inx-11
WBGene00002134	0.270413	0.0646476	0.181186	inx-12
WBGene00002135	-0.0830147	0.537641	0.712556	inx-13
WBGene00002136	-0.0817104	0.262622	0.460645	inx-14
WBGene00002137	0.540103	0.000902434	0.00645508	inx-15
WBGene00002138	0.243982	0.106531	0.256029	inx-16
WBGene00002139	0.3222	0.102403	0.24938	inx-17
WBGene00002140	0.135027	0.41288	0.610561	inx-18
WBGene00002141	0.0542202	0.728926	0.848617	inx-19
WBGene00002142	0.329054	0.0824678	0.215378	inx-20
WBGene00002143	0.130372	0.307337	0.507926	inx-21
WBGene00002144	0.106265	0.240143	0.437304	inx-22
WBGene00002146	0.077804	0.667817	0.805994	ipp-5
WBGene00002147	0.047495	0.519705	0.698714	ire-1
WBGene00002148	-0.270513	0.000210737	0.00184865	gon-14
WBGene00002149	0.533885	0.0389718	0.125541	irk-1
WBGene00002150	0.102237	0.505834	0.686748	irk-2
WBGene00002151	-0.0450301	0.826219	0.904772	irk-3
WBGene00002152	-0.199124	0.0011554	0.00793443	iars-1
WBGene00002153	-0.0414713	0.639772	0.786342	iars-2
WBGene00002162	-0.137391	0.0194167	0.0751467	isp-1
WBGene00002163	0.318961	0.163101	0.338622	ist-1
WBGene00002169	-0.251543	7.51e-05	0.000752113	isw-1
WBGene00002173	0.516566	2.13e-06	3.09e-05	itr-1
WBGene00002174	0.76145	9.88e-07	1.56e-05	itx-1
WBGene00002175	-0.0377187	0.792476	0.883406	jac-1
WBGene00002176	0.289856	0.209295	0.398762	jip-1
WBGene00002177	0.16995	0.196197	0.38377	jkk-1
WBGene00002178	0.431662	0.091243	0.229811	jnk-1
WBGene00002179	0.40817	0.0113421	0.049349	jph-1
WBGene00002180	0.0103799	0.943953	0.968291	jtr-1
WBGene00002181	0.285948	0.179773	0.361398	kal-1
WBGene00002182	0.270554	0.233695	0.42914	kap-1
WBGene00002183	-0.396081	7.63e-09	1.73e-07	kat-1
WBGene00002184	0.870226	0.011569	0.0500981	kel-1
WBGene00002185	0.0560693	0.645476	0.790016	kel-3
WBGene00002186	0.843963	0.0171187	0.0684982	kel-10
WBGene00002187	0.370253	0.0149187	0.0615977	kgb-1
WBGene00002188	1.4648	0.00368952	0.0205723	kgb-2
WBGene00002189	0.733032	2.41e-09	5.78e-08	kin-1
WBGene00002190	0.364375	0.000744718	0.00545171	kin-2
WBGene00002191	-0.278656	3.27e-06	4.45e-05	kin-3
WBGene00002192	-0.0968481	0.124082	0.28443	kin-4
WBGene00002193	0.347751	0.0223935	0.0834864	kin-5
WBGene00002194	NA	NA	NA	kin-6
WBGene00002195	1.00244	0.0142882	0.0594637	kin-9
WBGene00002196	-0.310771	2.31e-05	0.000260266	kin-10
WBGene00002198	0.124609	0.554872	0.72686	kin-14
WBGene00002199	-0.992507	0.000995431	0.00701353	kin-15
WBGene00002200	0.126158	0.546585	0.719784	kin-16
WBGene00002201	-0.124126	0.086441	0.222149	kin-18
WBGene00002202	-0.223035	0.000135956	0.00126063	kin-19
WBGene00002203	0.33154	0.0185721	0.072821	kin-20
WBGene00002204	0.0425164	0.559914	NA	kin-21
WBGene00002205	0.0536607	0.409687	NA	kin-23
WBGene00002206	0.0187952	0.775322	NA	kin-24
WBGene00002207	-0.00378212	0.973054	0.98528	sid-3
WBGene00002208	0.148468	0.0738951	NA	kin-26
WBGene00002210	0.543333	0.00200767	0.0125082	kin-29
WBGene00002211	0.428976	0.0760421	0.203572	kin-30
WBGene00002212	0.21553	0.128504	0.290164	NA
WBGene00002213	-0.105824	0.56403	0.734041	kin-32
WBGene00002214	-0.117015	0.111978	0.264644	klc-1
WBGene00002215	0.121081	0.33095	0.53052	klc-2
WBGene00002216	-0.152046	0.400641	0.598977	klp-3
WBGene00002217	0.184671	0.194888	0.381822	klp-4
WBGene00002218	0.0583999	0.514694	NA	klp-6
WBGene00002219	0.00678778	0.935892	0.963804	klp-7
WBGene00002220	0.153227	0.40854	0.606451	gcc-1
WBGene00002221	-0.315465	0.00404979	0.0221126	NA
WBGene00002222	0.335567	0.160334	0.334847	klp-11
WBGene00002223	-0.0251581	0.740246	0.853426	klp-12
WBGene00002224	-0.305929	0.12903	0.291037	klp-13
WBGene00002225	-0.0852149	0.243652	0.441639	klp-15
WBGene00002226	-0.213286	0.00189649	0.0119735	klp-16
WBGene00002227	0.183371	0.0873856	0.223791	klp-17
WBGene00002228	-0.168669	0.0272215	0.0965011	klp-18
WBGene00002229	-0.0838327	0.171331	0.350294	klp-19
WBGene00002230	-0.0371773	0.829009	0.90653	klp-20
WBGene00002231	-0.157794	0.013102	0.0554893	knl-1
WBGene00002232	0.412555	0.0870944	0.22324	kpc-1
WBGene00002233	-0.0893508	0.662702	0.801737	kqt-1
WBGene00002234	0.172063	0.401694	0.600106	kqt-2
WBGene00002235	-0.0826697	0.684039	0.817638	kqt-3
WBGene00002238	-0.416148	7.43e-16	3.82e-14	kars-1
WBGene00002239	-0.3751	0.0346324	0.115161	ksr-1
WBGene00002240	-0.118892	0.257302	0.455411	ksr-2
WBGene00002241	-0.0501504	0.584458	0.747797	kup-1
WBGene00002242	0.684062	0.0334107	0.11204	kvs-1
WBGene00002243	0.0379292	0.851417	0.920343	lad-2
WBGene00002244	-0.272967	7.56e-05	0.000756238	laf-1
WBGene00002245	-0.0528019	0.51933	0.698481	lag-1
WBGene00002246	-0.84069	0.0216816	0.0814576	lag-2
WBGene00002247	-0.311094	0.0012189	0.00828116	lam-1
WBGene00002248	-0.371799	0.0223835	0.0834864	lam-3
WBGene00002249	-0.249284	0.000675658	0.00502658	lap-1
WBGene00002250	-0.136991	0.0135591	0.0571276	lap-2
WBGene00002251	-0.0587963	0.389023	0.587486	lat-1
WBGene00002252	0.503132	0.0661144	0.183623	lat-2
WBGene00002253	0.327084	0.000332495	0.00274137	lbp-1
WBGene00002254	0.334078	2.08e-08	4.4e-07	lbp-2
WBGene00002255	0.367127	0.00134823	0.00897653	lbp-3
WBGene00002256	-0.247682	0.0412095	0.130712	lbp-4
WBGene00002257	0.767845	0.000244544	0.00209256	lbp-5
WBGene00002258	0.201916	0.00694624	0.0337772	lbp-6
WBGene00002259	0.423176	0.0571525	0.16596	lbp-7
WBGene00002260	0.00985726	0.961398	0.97912	lbp-8
WBGene00002261	-0.181999	0.187009	0.371557	ldb-1
WBGene00002262	-0.360524	0.000214994	0.00188115	ldh-1
WBGene00002263	0.534108	1.8e-16	1.01e-14	lea-1
WBGene00002264	-0.0103506	0.864769	0.927824	lec-1
WBGene00002265	1.00241	1.13e-47	2.55e-45	lec-2
WBGene00002266	0.684799	0.000242177	0.00207837	lec-3
WBGene00002267	-0.28922	0.0126869	0.0540967	lec-4
WBGene00002268	-0.12974	0.108215	0.258759	lec-5
WBGene00002269	0.467072	5.81e-10	1.51e-08	lec-6
WBGene00002270	2.8743	0.00018726	0.00166769	lec-7
WBGene00002271	0.613808	6.46e-09	1.49e-07	lec-8
WBGene00002272	-0.0350207	0.715408	0.840393	lec-9
WBGene00002273	0.466218	1.18e-06	1.83e-05	lec-10
WBGene00002274	0.109292	0.537812	0.712589	lec-11
WBGene00002275	0.18672	0.0673381	0.186089	lem-2
WBGene00002276	-0.207715	0.0220165	0.0824407	lem-3
WBGene00002278	0.0113054	0.93995	0.966283	lep-2
WBGene00002280	0.413882	0.000501763	0.00389518	let-2
WBGene00002282	-0.132553	0.45741	0.64918	let-4
WBGene00002285	NA	NA	NA	NA
WBGene00002295	-0.0374459	0.697928	0.827935	let-19
WBGene00002297	-0.0811348	0.292666	0.493541	ect-2
WBGene00002299	0.746823	3.58e-05	0.000387512	let-23
WBGene00002324	-0.109829	0.449097	0.641737	let-49
WBGene00002335	-0.104299	0.231578	0.426543	let-60
WBGene00002344	-0.166058	0.000536029	0.00411737	let-70
WBGene00002348	0.632284	5.02e-08	9.95e-07	myo-1
WBGene00002363	-0.178624	0.000523999	0.00403995	let-92
WBGene00002368	-0.312349	0.000722726	0.00531311	let-99
WBGene00002393	0.100603	0.468355	0.657389	lpr-1
WBGene00002497	0.150628	0.389408	0.587738	let-268
WBGene00002583	0.0447521	0.503546	0.684679	let-363
WBGene00002601	0.0994547	0.532772	0.708707	let-381
WBGene00002632	0.0908398	0.474703	0.661927	let-413
WBGene00002637	-0.156683	0.00502762	0.0262328	let-418
WBGene00002694	-0.147297	0.0239017	0.0876836	let-502
WBGene00002696	-0.379749	1.62e-06	2.42e-05	let-504
WBGene00002717	0.0615895	0.324597	0.523741	let-526
WBGene00002783	-0.126374	0.107645	0.257919	let-607
[truncated: 45,260 more rows]

## Sheet: SupplementaryTable2
Supplementary Table 2: RNA-seq of lbp-3Tg vs WT
Two-sided Wald test in R package DEseq2 was used to calculate the statistical significance.
ID	log2FoldChange	pvalue	padj	SYMBOL
WBGene00000001	-0.300451	0.106337	0.265755	aap-1
WBGene00000002	0.504814	0.216319	0.417873	aat-1
WBGene00000003	0.806532	0.0406622	0.139065	aat-2
WBGene00000004	0.150762	0.601987	0.766837	aat-3
WBGene00000005	0.262237	0.501737	0.689484	aat-4
WBGene00000006	1.1303	0.00159945	0.0131564	aat-5
WBGene00000007	1.12449	0.00600855	0.0356374	aat-6
WBGene00000008	0.698848	0.610177	1	aat-7
WBGene00000009	2.17895	0.0477504	0.156095	aat-8
WBGene00000010	-0.242829	0.296844	0.507174	aat-9
WBGene00000012	1.71248	0.585299	1	abf-1
WBGene00000013	1.02691	0.25386	0.46181	abf-2
WBGene00000015	2.09364	0.249456	1	abf-4
WBGene00000016	0.635031	0.149727	0.331237	abf-5
WBGene00000017	0.306349	0.400851	0.60834	abf-6
WBGene00000018	0.12284	0.606117	0.769273	abl-1
WBGene00000019	2.1029	0.147179	1	abt-1
WBGene00000020	1.28687	7.58167e-05	0.0012252	abt-2
WBGene00000022	1.13914	3.71053e-05	0.000672382	abt-4
WBGene00000023	0.593855	0.715732	1	abt-5
WBGene00000024	-0.861206	0.70037	1	abu-1
WBGene00000027	-2.706	0.424231	1	abu-4
WBGene00000029	-0.156269	0.969249	1	abu-6
WBGene00000031	-0.465833	0.352452	0.561417	abu-8
WBGene00000033	-0.183677	0.84746	0.916338	abu-10
WBGene00000034	-0.183594	0.837925	0.911436	abu-11
WBGene00000035	0.258581	0.508465	0.69511	ace-1
WBGene00000036	0.835678	0.00720115	0.040616	ace-2
WBGene00000037	0.280414	0.443645	0.643216	ace-3
WBGene00000038	0.929916	0.278942	0.487707	ace-4
WBGene00000039	0.277421	0.419015	0.623488	acn-1
WBGene00000040	0.519207	0.00136849	0.0116917	aco-1
WBGene00000041	0.0183258	0.911394	0.953981	aco-2
WBGene00000042	0.763546	0.300472	0.510071	acr-2
WBGene00000043	0.878184	0.523167	1	acr-3
WBGene00000044	0.155469	0.849347	0.917512	acr-5
WBGene00000045	-0.988318	0.594647	1	acr-6
WBGene00000046	-0.188353	0.883951	1	acr-7
WBGene00000047	0.697493	0.184447	0.376936	acr-8
WBGene00000048	-0.37264	0.66625	0.808619	acr-9
WBGene00000049	1.25162	0.413688	1	acr-10
WBGene00000050	0.520074	0.574539	0.747958	acr-11
WBGene00000051	0.659811	0.266503	0.474848	acr-12
WBGene00000053	1.25857	0.469179	1	acr-14
WBGene00000054	0.380723	0.53186	0.715412	acr-15
WBGene00000055	-0.359455	0.568782	0.74341	acr-16
WBGene00000056	0.480881	0.691757	1	acr-17
WBGene00000057	0.113286	0.88628	0.939956	acr-18
WBGene00000058	2.6616	0.00873979	0.0467444	acr-19
WBGene00000059	0.962764	0.312228	0.520422	acr-20
WBGene00000060	2.01931	0.100563	1	acr-21
WBGene00000061	0.697764	0.356828	0.56522	lgc-11
WBGene00000062	0.557322	0.640442	1	acr-23
WBGene00000063	0.20051	0.142664	0.320529	act-1
WBGene00000064	-0.789412	5.7948e-10	4.88574e-08	act-2
WBGene00000065	0.20051	0.142664	0.320529	act-3
WBGene00000066	0.210593	0.179727	0.372048	act-4
WBGene00000067	0.422646	0.00628496	0.0369243	act-5
WBGene00000068	1.49981	1.15389e-05	0.000256112	acy-1
WBGene00000069	0.957955	0.155164	0.338882	acy-2
WBGene00000070	0.937872	0.00442801	0.0284899	acy-3
WBGene00000071	1.41035	0.000594764	0.00609501	acy-4
WBGene00000072	0.827383	0.049712	0.159882	add-1
WBGene00000073	0.187885	0.493323	0.68209	add-2
WBGene00000074	0.0927911	0.756682	0.864078	adm-2
WBGene00000075	-0.355605	0.220799	0.423829	adm-4
WBGene00000079	0.0334581	0.889347	0.941866	adr-1
WBGene00000080	-0.256883	0.156895	0.34119	adr-2
WBGene00000081	0.456107	0.00298069	0.0211259	ads-1
WBGene00000082	0.152208	0.832211	0.909154	adt-1
WBGene00000083	0.497092	0.059396	0.181279	adt-2
WBGene00000084	0.974007	0.02225	0.0927034	aex-1
WBGene00000085	1.39429	0.220604	1	aex-2
WBGene00000086	1.2165	0.00217671	0.0166106	aex-3
WBGene00000088	2.14302	3.21653e-15	6.40194e-13	aex-5
WBGene00000089	0.391424	0.364024	0.571749	aex-6
WBGene00000090	0.028187	0.879836	0.935746	age-1
WBGene00000092	-0.134938	0.569827	0.744252	ags-3
WBGene00000093	-0.411107	0.149927	0.331319	agt-1
WBGene00000094	-0.316523	0.265423	0.474252	agt-2
WBGene00000095	0.0431452	0.872281	0.931348	aha-1
WBGene00000096	-0.343784	0.688553	0.822645	ahr-1
WBGene00000097	-0.327189	0.191729	0.386628	aip-1
WBGene00000098	-0.279276	0.0583267	0.17896	air-1
WBGene00000099	-0.585758	0.00157197	0.0129743	air-2
WBGene00000100	0.775784	0.000276364	0.00338931	ajm-1
WBGene00000101	0.437151	0.00559705	0.0338921	aka-1
WBGene00000102	-0.0645061	0.654727	0.801637	akt-1
WBGene00000103	0.365478	0.28533	0.495096	akt-2
WBGene00000105	0.633555	0.0151479	0.0701945	alg-1
WBGene00000106	-0.358466	0.0729414	0.208078	alg-2
WBGene00000107	0.246667	0.0993891	0.253932	alh-1
WBGene00000109	0.284901	0.0825705	0.225481	alh-3
WBGene00000110	0.1958	0.271138	0.479748	alh-4
WBGene00000111	1.91444	4.57984e-06	0.000116326	alh-5
WBGene00000112	-0.203491	0.313917	0.521776	alh-6
WBGene00000113	-0.0601684	0.810464	0.896569	alh-7
WBGene00000114	0.308623	0.0492656	0.159334	alh-8
WBGene00000115	-0.744472	2.74668e-05	0.00052187	alh-9
WBGene00000116	-0.311083	0.239545	0.446403	alh-10
WBGene00000117	0.0383381	0.887845	0.94084	alh-11
WBGene00000118	0.629178	0.000584826	0.00601315	alh-12
WBGene00000120	-1.07945	3.71566e-06	9.8713e-05	aly-1
WBGene00000121	-0.622298	1.23873e-05	0.00027147	aly-2
WBGene00000122	-0.825608	8.33518e-08	3.98415e-06	aly-3
WBGene00000123	-0.143044	0.507505	0.694188	ama-1
WBGene00000133	-2.60397	0.244863	1	amt-1
WBGene00000134	1.45106	0.282275	1	amt-2
WBGene00000135	1.2161	0.0866345	0.232654	amt-3
WBGene00000136	0.234514	0.327805	0.536444	amt-4
WBGene00000137	-0.0268821	0.92354	0.959534	amx-1
WBGene00000138	1.23721	0.0012948	0.0111728	amx-2
WBGene00000139	0.549655	0.461342	0.656665	amx-3
WBGene00000140	1.74589	4.80724e-12	5.95559e-10	anc-1
WBGene00000142	-0.52767	0.00633357	0.0371298	aos-1
WBGene00000143	-0.123803	0.5149	0.701537	apc-2
WBGene00000144	-0.972381	0.000570028	0.00591513	apc-10
WBGene00000145	-1.28019	2.89611e-07	1.17206e-05	apc-11
WBGene00000146	-0.133411	0.373169	0.58115	ape-1
WBGene00000147	0.0251155	0.925192	0.960441	aph-1
WBGene00000148	-0.28152	0.144516	0.32308	aph-2
WBGene00000149	0.971833	3.10914e-09	2.14478e-07	apl-1
WBGene00000150	0.490758	0.0588745	0.180231	apm-1
WBGene00000151	-0.0784067	0.676935	0.814952	apn-1
WBGene00000155	-0.730868	1.91637e-07	8.10386e-06	app-1
WBGene00000157	-0.637778	0.0197936	0.0849468	aps-2
WBGene00000158	0.0980733	0.641759	0.792876	apg-1
WBGene00000159	-0.268713	0.272626	0.481378	aps-1
WBGene00000160	0.213899	0.278906	0.487707	apb-1
WBGene00000161	0.260786	0.235795	0.442093	apa-2
WBGene00000162	-0.106552	0.596566	0.762656	apd-3
WBGene00000163	-0.127961	0.406471	0.613343	apb-3
WBGene00000164	-0.683426	0.0118521	0.0587811	apm-3
WBGene00000165	-0.75028	0.00218126	0.0166244	aps-3
WBGene00000166	0.98469	0.0761135	0.214132	apt-9
WBGene00000168	-0.0618387	0.816374	0.900399	apx-1
WBGene00000169	0.705166	0.0027899	0.0201746	aqp-1
WBGene00000170	0.371819	0.0230224	0.0947509	aqp-2
WBGene00000171	0.927951	0.446697	1	aqp-3
WBGene00000172	0.583779	0.0620327	0.186421	aqp-4
WBGene00000173	1.2995	0.331758	1	aqp-5
WBGene00000174	1.82482	0.131692	1	aqp-6
WBGene00000175	0.864418	8.79645e-07	3.00839e-05	aqp-7
WBGene00000176	0.126394	0.601295	0.766438	aqp-8
WBGene00000177	1.47239	0.224255	1	aqp-9
WBGene00000178	0.061137	0.812199	0.897507	aqp-10
WBGene00000179	0.141742	0.509098	0.695662	aqp-11
WBGene00000180	0.0937735	0.750334	0.860877	arc-1
WBGene00000181	-0.488481	0.00216146	0.016515	ard-1
WBGene00000182	-0.324102	0.0363185	0.128931	arf-1.2
WBGene00000183	-0.24399	0.0920586	0.241505	arf-3
WBGene00000184	-0.217464	0.391134	0.599539	arf-6
WBGene00000185	1.5298	0.649714	1	arg-1
WBGene00000186	0.213427	0.441685	0.64137	ark-1
WBGene00000187	-0.570582	0.0210075	0.0887137	arl-1
WBGene00000188	0.193122	0.75431	0.862803	arl-3
WBGene00000189	-0.719984	0.0394344	0.136093	arl-5
WBGene00000190	0.557164	0.415745	0.620824	arf-1.1
WBGene00000192	-0.321831	0.0538459	0.169057	arl-8
WBGene00000193	-0.399747	0.667175	0.809208	arl-6
WBGene00000195	-0.269269	0.44035	0.640351	arr-1
WBGene00000196	0.260847	0.284377	0.494179	aars-1
WBGene00000197	-0.312951	0.0929058	0.243045	aars-2
WBGene00000198	0.088035	0.588135	0.756428	art-1
WBGene00000199	-0.113847	0.532372	0.715863	arx-1
WBGene00000200	0.0422397	0.803278	0.892399	arx-2
WBGene00000201	-0.264188	0.181176	0.373237	arx-3
WBGene00000202	-0.731362	0.000732494	0.00721852	exos-4.2
WBGene00000203	-0.590672	0.00709475	0.0401385	arx-5
WBGene00000204	-0.414642	0.0419785	0.142299	arx-6
WBGene00000205	-0.492296	0.0723275	0.207008	arx-7
WBGene00000206	-0.720504	8.54932e-07	2.93213e-05	asb-1
WBGene00000207	0.338651	0.0434237	0.145356	asb-2
WBGene00000208	-0.212993	0.364525	0.572031	asc-1
WBGene00000209	-0.741595	2.15106e-06	6.23294e-05	asg-1
WBGene00000210	-0.0759316	0.661776	0.805285	asg-2
WBGene00000211	-0.406669	0.249129	0.456848	asm-1
WBGene00000212	2.45843	6.40822e-09	4.10743e-07	asm-2
WBGene00000213	2.87822	0.0262523	1	asm-3
WBGene00000214	1.35431	1.33152e-20	4.61884e-18	asp-1
WBGene00000215	0.766442	1.73824e-07	7.51029e-06	asp-2
WBGene00000216	1.04214	1.19979e-12	1.65531e-10	asp-3
WBGene00000217	-0.60985	0.00014933	0.00209238	asp-4
WBGene00000218	1.1019	1.63197e-12	2.17734e-10	asp-5
WBGene00000219	1.35209	2.43908e-26	1.55857e-23	asp-6
WBGene00000220	-0.117825	0.792695	0.885628	atf-2
WBGene00000221	0.895165	1.11513e-05	0.000249334	atf-5
WBGene00000222	-0.0022267	0.994574	0.997285	atf-6
WBGene00000223	0.270362	0.0985554	0.252652	atf-7
WBGene00000224	0.69841	0.00189216	0.0149271	atgp-1
WBGene00000225	0.795337	0.00476141	0.0301295	atgp-2
WBGene00000226	0.814762	1.62822e-05	0.000342011	atl-1
WBGene00000227	0.24941	0.324856	0.533278	atm-1
WBGene00000228	0.40129	0.0568665	0.176127	atn-1
WBGene00000229	-0.247815	0.105881	0.264982	atp-2
WBGene00000230	-0.0186653	0.894644	0.944533	atp-3
WBGene00000231	0.372221	0.106143	0.265496	atx-2
WBGene00000232	0.834138	0.0307141	0.11552	avr-14
WBGene00000233	0.110431	0.732261	0.850266	avr-15
WBGene00000235	-0.727557	3.35525e-05	0.000611653	baf-1
WBGene00000236	-0.843657	4.9969e-05	0.000865437	bag-1
WBGene00000237	0.904227	0.00301492	0.0212874	bam-2
WBGene00000238	0.956481	0.00858738	0.0461734	bar-1
WBGene00000239	-0.133093	0.644074	0.794281	bas-1
WBGene00000240	-0.082691	0.678696	0.816417	pah-1
WBGene00000241	1.35526	0.112448	0.274749	bbs-1
WBGene00000242	0.157198	0.824138	0.905017	bbs-2
WBGene00000244	0.764608	0.310094	0.518332	bbs-8
WBGene00000245	-0.172094	0.544301	0.723648	bca-1
WBGene00000246	-0.413308	0.415651	0.620824	bcc-1
WBGene00000247	-0.206638	0.371556	0.579083	bec-1
WBGene00000248	0.19513	0.425771	0.629707	ben-1
WBGene00000249	-0.769283	0.00130763	0.0112596	bir-1
WBGene00000250	0.101914	0.690661	0.823704	bir-2
WBGene00000251	0.0969794	0.976126	1	bli-1
WBGene00000252	-1.0942	0.781677	1	bli-2
WBGene00000253	0.677255	0.0260607	0.103029	bli-3
WBGene00000254	-0.0695151	0.648356	0.797372	bli-4
WBGene00000255	0.285301	0.920846	1	bli-5
WBGene00000256	0.970264	0.557934	1	bli-6
WBGene00000257	-0.383804	0.0693243	0.201019	bmk-1
WBGene00000259	-0.104623	0.632503	0.787208	bpl-1
WBGene00000262	-0.930117	0.0123733	0.0605987	bra-1
WBGene00000263	-0.351471	0.0386027	0.134329	F23H11.5
WBGene00000264	0.101411	0.668244	0.810019	brc-1
WBGene00000265	-0.133994	0.547571	0.726339	brd-1
WBGene00000266	-0.105791	0.665681	0.808285	bre-1
WBGene00000267	0.621534	0.318245	0.526119	bre-2
WBGene00000268	0.343722	0.0688231	0.199995	bre-3
WBGene00000269	-0.102873	0.756325	0.863914	bre-4
WBGene00000270	-0.649348	0.0355036	0.127115	bre-5
WBGene00000271	-0.018179	0.93069	0.963849	brf-1
WBGene00000272	0.713482	0.531972	1	bro-1
WBGene00000273	0.00791053	0.960613	0.979656	brp-1
WBGene00000274	-0.0736561	0.735268	0.852128	btf-1
WBGene00000275	-0.408767	0.025187	0.100723	bub-1
WBGene00000276	-0.033735	0.834841	0.910325	byn-1
WBGene00000277	1.005	4.28449e-07	1.64212e-05	cab-1
WBGene00000279	0.616623	0.29456	0.504907	cah-1
WBGene00000280	0.879308	0.155742	0.3396	cah-2
WBGene00000281	0.946718	1.70902e-05	0.000356348	cah-3
WBGene00000282	0.253629	0.129571	0.300846	cah-4
WBGene00000283	0.468644	0.0883261	0.235626	cah-5
WBGene00000284	0.633398	0.125477	0.295369	cah-6
WBGene00000285	0.586884	0.152595	0.334901	cal-1
WBGene00000286	0.942602	0.00804487	0.0440761	cal-2
WBGene00000287	0.526895	0.479092	0.671132	cal-3
WBGene00000288	1.2261	0.00122707	0.010733	cal-4
WBGene00000289	-0.0752807	0.69002	0.823538	cam-1
WBGene00000292	-0.177763	0.263611	0.472144	cap-1
WBGene00000293	-0.258899	0.107599	0.267597	cap-2
WBGene00000294	0.280986	0.163031	0.349032	cas-1
WBGene00000295	0.67441	0.365647	0.573482	cat-1
WBGene00000296	0.684768	0.504867	1	cat-2
WBGene00000298	0.314603	0.0906268	0.239352	cat-4
WBGene00000301	-1.43146	8.15715e-15	1.50055e-12	cav-1
WBGene00000302	0.744522	0.261574	0.470067	cav-2
WBGene00000366	0.517742	0.0220777	0.0922384	cbp-1
WBGene00000367	1.62823	4.40388e-05	0.00077941	cca-1
WBGene00000368	0.676843	0.0333153	0.121905	ccb-1
WBGene00000369	-0.54229	0.00253626	0.0187875	ccf-1
WBGene00000370	0.249579	0.162732	0.348583	ccg-1
WBGene00000371	-0.375091	0.0129258	0.0626302	cco-1
WBGene00000372	1.41023	0.107317	0.267269	cyp-13A7
WBGene00000373	0.530695	0.166301	0.353292	cyp-14A5
WBGene00000375	-0.390665	0.0664775	0.195235	cyp-44A1
WBGene00000376	-0.292405	0.0826321	0.225497	ccr-4
WBGene00000377	-0.406402	0.00659474	0.038127	cct-1
WBGene00000378	-0.432535	0.00733538	0.041139	cct-2
WBGene00000379	-0.225409	0.136239	0.311619	cct-4
WBGene00000380	-0.336299	0.0188294	0.0821292	cct-5
WBGene00000381	-0.234473	0.141231	0.319189	cct-6
WBGene00000382	-0.310059	0.0797437	0.220439	cdc-6
WBGene00000383	0.201307	0.23107	0.436407	cdc-14
WBGene00000386	-0.42565	0.0172453	0.0769198	cdc-25.1
WBGene00000387	-0.725641	0.00188786	0.0149028	cdc-25.2
WBGene00000388	-0.670782	0.0029512	0.0209536	cdc-25.3
WBGene00000389	-1.96981	0.628626	1	cdc-25.4
WBGene00000390	-0.123811	0.49347	0.682122	cdc-42
WBGene00000391	-0.072625	0.860957	0.925116	cdd-1
WBGene00000392	-0.538207	0.0475638	0.155611	cdd-2
WBGene00000393	0.336121	0.205393	0.404883	cdf-1
WBGene00000395	0.487274	0.185667	0.378281	cdh-3
WBGene00000396	0.272882	0.230584	0.436099	cdh-4
WBGene00000397	-0.625473	0.26715	0.475442	cdh-5
WBGene00000399	1.40196	0.140736	0.318487	cdh-7
WBGene00000401	-0.69109	0.269314	0.477836	cdh-9
WBGene00000402	0.725321	0.407615	0.614143	cdh-10
WBGene00000403	0.785472	2.5057e-05	0.000489232	casy-1
WBGene00000405	-0.582056	7.0368e-05	0.00115921	cdk-1
WBGene00000406	-0.815341	0.00802233	0.0439924	cdk-4
WBGene00000407	-0.0544213	0.801674	0.891484	cdk-5
WBGene00000408	-0.442186	0.037363	0.131219	cdk-7
WBGene00000409	0.0586462	0.756151	0.863878	cdk-8
WBGene00000410	0.0453236	0.855438	0.92113	cdk-9
WBGene00000411	-0.600122	0.000827594	0.0079179	cdl-1
WBGene00000412	0.444307	0.660048	1	cdr-1
WBGene00000413	-0.310838	0.163402	0.349579	cdt-1
WBGene00000414	-0.355816	0.102899	0.259675	cec-1
WBGene00000415	-0.00413436	0.983508	0.992006	ced-1
WBGene00000416	-0.521984	0.0102	0.0525628	ced-2
WBGene00000417	0.0545662	0.789142	0.883772	ced-3
WBGene00000418	-0.204831	0.413812	0.619341	ced-4
WBGene00000419	0.513753	0.00781041	0.0430429	ced-5
WBGene00000420	-0.342457	0.117298	0.282339	ced-6
WBGene00000421	0.856837	2.65967e-06	7.45752e-05	ced-7
WBGene00000422	0.0568351	0.922065	0.959197	ced-8
WBGene00000423	-0.793286	0.000173592	0.00235221	ced-9
WBGene00000424	-0.317041	0.151539	0.333362	ced-10
WBGene00000425	0.461774	0.325338	0.533818	ced-11
WBGene00000426	-0.135523	0.465423	0.65974	ced-12
WBGene00000428	0.224523	0.9209	1	ceh-1
WBGene00000429	-0.0445345	0.97429	1	ceh-2
WBGene00000430	0.635388	0.822105	1	ceh-5
WBGene00000431	0.648062	0.299953	0.509689	ceh-6
WBGene00000433	0.278363	0.789906	1	ceh-8
WBGene00000434	-0.947931	0.456772	1	ceh-9
WBGene00000435	0.628157	0.488985	0.678721	ceh-10
WBGene00000436	0.574509	0.855197	1	ceh-12
WBGene00000437	0.0841107	0.820824	0.902847	ceh-13
WBGene00000438	0.0222339	0.973397	0.986149	ceh-14
WBGene00000439	-0.944767	0.27321	0.481867	ceh-16
WBGene00000440	0.138724	0.889901	0.941967	ceh-17
WBGene00000441	1.09622	0.00109715	0.00983787	ceh-18
WBGene00000442	0.085174	0.937187	1	ceh-19
WBGene00000443	0.242797	0.320392	0.528587	ceh-20
WBGene00000444	-0.409451	0.28063	0.489742	ceh-21
WBGene00000445	0.0377095	0.95619	0.977774	ceh-22
WBGene00000446	0.56983	0.541128	0.72204	ceh-23
WBGene00000447	0.208243	0.824014	0.904965	ceh-24
WBGene00000448	0.625363	0.132191	0.304819	pros-1
WBGene00000449	-0.681282	0.17664	0.368107	ceh-27
WBGene00000451	1.66195	0.185037	1	ceh-30
WBGene00000452	1.43322	0.160882	1	ceh-31
WBGene00000453	-0.21203	0.459046	0.654872	ceh-32
WBGene00000454	-0.00647519	0.995571	1	ceh-33
WBGene00000455	0.82334	0.107865	0.267597	ceh-34
WBGene00000457	-0.847822	0.248513	0.456568	ceh-36
WBGene00000458	0.469865	0.292672	0.502806	ceh-37
WBGene00000459	-0.0598109	0.76144	0.866577	ceh-38
WBGene00000460	-0.546077	0.0617456	0.185926	ceh-39
WBGene00000461	-1.0314	0.0263564	0.103737	ceh-40
WBGene00000462	-0.405144	0.309369	0.518076	ceh-41
WBGene00000463	-0.796317	0.0194661	0.0839565	ceh-43
WBGene00000464	-0.170942	0.316911	0.524914	ceh-44
WBGene00000465	-0.373076	0.025382	0.101203	cpg-1
WBGene00000466	-0.189636	0.299235	0.509067	cel-1
WBGene00000467	-0.476458	0.026149	0.103229	cep-1
WBGene00000468	1.04633	0.478296	1	ces-1
WBGene00000469	-0.191468	0.752954	0.862173	ces-2
WBGene00000472	-0.273594	0.067364	0.197114	cey-1
WBGene00000473	-0.69634	5.58259e-07	2.07908e-05	cey-2
WBGene00000474	-0.882982	2.20125e-09	1.57208e-07	cey-3
WBGene00000475	-0.350774	0.0132224	0.0635524	cey-4
WBGene00000476	1.07285	0.0117803	0.0585445	cfi-1
WBGene00000477	0.992292	0.0702889	0.202606	cft-1
WBGene00000478	0.0881347	0.826057	0.90625	cfz-2
WBGene00000479	-0.106444	0.601681	0.766707	cgh-1
WBGene00000480	-0.192247	0.268102	0.476648	cgp-1
WBGene00000481	1.44319	0.00532771	0.0326521	cha-1
WBGene00000482	0.157378	0.439846	0.640078	chd-3
WBGene00000483	-1.14715	0.689322	1	che-1
WBGene00000484	0.128595	0.879868	0.935746	che-2
WBGene00000485	1.84298	0.00109003	0.00981195	che-3
WBGene00000487	-0.0192066	0.99154	1	che-6
WBGene00000488	0.464297	0.450629	0.649001	che-7
WBGene00000490	0.741736	0.219026	0.42176	che-11
WBGene00000491	1.20897	0.0225181	0.0932759	che-12
WBGene00000492	0.539148	0.509626	0.696305	che-13
WBGene00000493	-1.09004	0.163694	0.349834	che-14
WBGene00000496	0.0164694	0.916174	0.955936	chs-1
WBGene00000497	0.425808	0.3172	0.524932	chs-2
WBGene00000498	-0.548384	0.00612093	0.0361802	chk-1
WBGene00000499	0.0979197	0.860272	0.924543	chk-2
WBGene00000500	-0.504464	0.0112634	0.0567422	chn-1
WBGene00000501	1.09058	0.0305351	0.115025	cho-1
WBGene00000502	-0.544366	0.00563596	0.0340768	chp-1
WBGene00000503	-1.84399	1.06571e-14	1.93116e-12	cht-1
WBGene00000506	0.105453	0.705348	0.833451	cic-1
WBGene00000507	0.312256	0.231966	0.437586	cit-1.1
WBGene00000508	0.188745	0.40665	0.613462	cit-1.2
WBGene00000509	0.322061	0.106321	0.265755	cka-1
WBGene00000510	0.41521	0.289197	0.499381	cka-2
WBGene00000511	1.25962	0.0569083	0.176166	ckb-1
WBGene00000512	-0.938518	0.00126128	0.0109693	ckb-2
WBGene00000513	1.15813	0.626622	1	ckb-3
WBGene00000514	0.0796195	0.842317	0.913371	ckb-4
WBGene00000515	-0.235516	0.450162	0.648868	ckc-1
WBGene00000516	-0.0850376	0.84585	0.915527	cki-1
WBGene00000517	0.0771311	0.751009	0.861408	cki-2
WBGene00000518	0.887648	0.0677701	0.19775	ckk-1
WBGene00000519	0.0359186	0.864359	0.927048	cku-70
WBGene00000520	-0.21196	0.267351	0.475661	cku-80
WBGene00000521	0.518741	0.680933	1	cky-1
WBGene00000522	0.421849	0.115755	0.280236	clc-1
WBGene00000523	-0.0402737	0.953318	0.976235	clc-2
WBGene00000524	0.145374	0.792172	0.885274	clc-3
WBGene00000525	-0.558804	0.878187	1	clc-4
WBGene00000526	-0.0154632	0.97369	0.986281	clc-5
WBGene00000527	0.694761	0.00271321	0.0197489	cle-1
WBGene00000528	1.05162	6.01802e-06	0.000146731	clh-1
WBGene00000529	0.832783	0.131018	0.303452	clh-2
WBGene00000530	0.245726	0.397385	0.605123	clh-3
WBGene00000531	0.799998	0.321477	0.52965	clh-4
WBGene00000532	-0.0894254	0.625036	0.781904	clh-5
WBGene00000533	-0.186928	0.421669	0.626312	clh-6
WBGene00000534	-0.255654	0.0946399	0.24636	cpi-2
WBGene00000535	-2.31284	1.00747e-19	3.21887e-17	cpi-1
WBGene00000536	-0.13921	0.616032	0.775935	clk-1
WBGene00000537	0.0778878	0.717395	0.840156	clk-2
WBGene00000539	1.64441	3.87092e-06	0.000101505	cln-3.1
WBGene00000540	0.176552	0.582239	0.752739	cln-3.2
WBGene00000541	0.35265	0.54409	0.723606	cln-3.3
WBGene00000542	0.551116	0.000705503	0.00702395	clp-1
WBGene00000543	0.505501	0.0276603	0.107292	clp-2
WBGene00000544	-0.755237	0.60993	1	clp-3
WBGene00000545	0.450564	0.137546	0.313899	clp-4
WBGene00000546	2.22366	0.252714	1	clp-6
WBGene00000547	0.154129	0.388357	0.597132	clp-7
WBGene00000548	0.339404	0.0635822	0.189529	clr-1
WBGene00000549	0.154682	0.562791	0.738207	cls-2
WBGene00000550	0.110715	0.596569	0.762656	clu-1
WBGene00000552	0.0893935	0.568382	0.743212	cmd-1
WBGene00000553	1.46736	0.00212251	0.0162994	cmk-1
WBGene00000554	0.259091	0.26403	0.472521	cnb-1
WBGene00000556	-3.05397	0.0130467	1	cnc-2
WBGene00000557	-0.394502	0.575014	0.748158	cnc-3
WBGene00000558	-0.612417	0.498658	0.686953	cnc-4
WBGene00000560	-2.05124	0.343774	1	cnc-6
WBGene00000561	-0.631193	0.545436	1	cnd-1
WBGene00000562	0.11826	0.890954	0.942418	cng-1
WBGene00000563	1.61177	0.303824	1	cng-3
WBGene00000564	0.120213	0.620785	0.778933	cnk-1
WBGene00000565	-0.0864969	0.706028	0.833663	cnt-1
WBGene00000566	-0.146515	0.446844	0.645846	cnt-2
WBGene00000567	-0.162121	0.254387	0.462076	cnx-1
WBGene00000583	0.251058	0.696213	0.828212	cof-2
WBGene00000584	0.545661	0.591932	1	cog-1
WBGene00000585	0.113598	0.540481	0.721749	cogc-2
WBGene00000591	-0.0986598	0.737501	0.853345	coh-1
WBGene00000592	-0.190967	0.478635	0.670834	coh-3
WBGene00000593	-1.0942	0.781677	1	col-2
WBGene00000594	0.501728	0.0762945	0.21437	col-3
WBGene00000596	-0.604396	0.827234	1	col-7
WBGene00000597	-1.82466	2.39707e-26	1.55857e-23	col-8
WBGene00000598	-0.156269	0.969249	1	col-9
WBGene00000599	0.315857	0.137688	0.314165	col-10
WBGene00000601	0.126644	0.882821	0.937491	col-12
WBGene00000602	-0.284203	0.88416	1	col-13
WBGene00000603	-1.07453	0.00566176	0.0341647	col-14
WBGene00000606	-0.182667	0.834706	0.910325	col-17
WBGene00000608	-0.311847	0.0960259	0.248635	col-19
WBGene00000609	-0.938862	5.55626e-06	0.000136833	col-20
WBGene00000610	0.688794	0.863788	1	col-33
WBGene00000611	-0.777993	0.177806	0.36971	col-34
WBGene00000612	-1.0942	0.781677	1	col-35
WBGene00000614	-0.156269	0.969249	1	col-37
WBGene00000615	0.991814	0.295476	0.505691	col-38
WBGene00000616	0.853691	0.000526274	0.00558035	col-39
WBGene00000617	0.281455	0.944355	1	col-40
WBGene00000618	-0.977566	0.353812	1	col-41
WBGene00000620	-3.62558	0.00907565	1	col-43
WBGene00000622	1.21696	0.748196	1	col-45
WBGene00000623	-0.228167	0.871869	1	col-46
WBGene00000624	0.778594	0.703446	1	col-47
WBGene00000625	-1.45571	0.00904139	0.0479351	col-48
WBGene00000626	1.58458	0.632589	1	col-49
WBGene00000629	0.281455	0.944355	1	col-52
WBGene00000630	-0.192831	0.779273	0.877495	col-53
WBGene00000631	-0.818621	0.422153	1	col-54
WBGene00000633	-0.753365	0.715902	1	col-56
WBGene00000634	-0.57321	0.400713	0.608285	col-58
WBGene00000636	2.52143	0.154634	1	col-60
WBGene00000637	-1.25931	0.25875	1	col-61
WBGene00000638	0.421207	0.796091	1	col-62
WBGene00000639	1.748	0.611263	1	col-63
WBGene00000640	1.44865	0.515379	1	col-64
WBGene00000641	-1.15523	0.00580753	0.0348022	col-65
WBGene00000644	-1.39639	0.175767	1	col-68
WBGene00000645	0.842324	0.604002	1	col-69
WBGene00000646	-1.14715	0.689322	1	H17B01.2
WBGene00000647	0.202463	0.867865	1	col-71
WBGene00000648	-0.156269	0.969249	1	col-72
WBGene00000649	-0.0542846	0.965003	1	col-73
WBGene00000650	-1.06107	0.000131957	0.00190953	col-74
WBGene00000651	-3.8168	0.0711622	1	col-75
WBGene00000652	0.438168	0.18724	0.380721	col-76
WBGene00000653	-0.86183	0.0290611	0.110779	col-77
WBGene00000655	0.962938	0.5552	1	col-79
WBGene00000656	-1.10821	1.02427e-06	3.42579e-05	col-80
WBGene00000657	-0.194987	0.838865	0.912025	col-81
WBGene00000658	-0.420517	0.781749	1	col-83
WBGene00000659	-1.36657	0.650648	1	col-84
WBGene00000660	0.377829	0.925266	1	col-85
WBGene00000661	-0.298265	0.895273	1	col-86
WBGene00000662	1.5298	0.649714	1	col-87
WBGene00000663	1.58458	0.632589	1	col-88
WBGene00000664	0.204682	0.824878	0.905665	col-89
WBGene00000665	-0.605025	0.473445	0.666453	col-90
WBGene00000666	0.391079	0.637969	0.790247	col-91
WBGene00000667	1.94722	0.0716983	0.205741	col-92
WBGene00000668	-1.2643	0.0164187	0.07419	col-93
WBGene00000669	0.774277	0.0217031	0.0909866	col-94
WBGene00000670	-1.05164	1.45867e-08	8.59696e-07	col-95
WBGene00000671	-1.03839	0.343478	1	col-96
WBGene00000672	-1.31452	0.00374265	0.0249805	col-97
WBGene00000673	-0.547275	0.0115171	0.0576378	col-98
WBGene00000674	-0.268885	0.58946	0.757423	col-99
WBGene00000675	-1.81517	5.85384e-22	2.29263e-19	col-101
WBGene00000677	-0.406953	0.0486865	0.158218	col-103
WBGene00000678	-0.899156	0.0441171	0.146948	col-104
WBGene00000679	-1.08268	0.677626	1	col-105
WBGene00000680	-1.38704	3.1063e-17	7.69665e-15	col-106
WBGene00000681	0.0233147	0.923514	0.959534	col-107
WBGene00000683	-0.942646	0.0646229	0.191643	col-109
WBGene00000685	-0.650107	0.547258	1	col-111
WBGene00000687	-1.21005	0.0617998	0.185951	col-113
WBGene00000689	-0.45044	0.491075	0.680221	col-115
WBGene00000690	-1.9925	0.0829664	1	col-116
WBGene00000691	0.501728	0.0762945	0.21437	col-117
WBGene00000692	0.0594297	0.866081	0.927992	col-118
WBGene00000693	-0.536124	0.0028221	0.020326	col-119
WBGene00000694	0.0561064	0.973712	1	col-120
WBGene00000695	-0.88735	0.0479854	0.156611	col-121
WBGene00000696	-1.51266	1.62621e-18	4.70092e-16	col-122
WBGene00000697	0.270497	0.928698	1	col-123
WBGene00000698	0.233272	0.568901	0.74341	col-124
WBGene00000699	-0.619692	0.0491776	0.159217	col-125
WBGene00000700	-0.26323	0.934099	1	col-126
WBGene00000701	-0.26323	0.934099	1	col-127
WBGene00000702	0.237659	0.835089	1	col-128
WBGene00000703	0.202809	0.729295	0.848478	col-129
WBGene00000704	-0.582508	0.264867	0.473601	col-130
WBGene00000705	-0.88273	0.361323	0.569125	col-131
WBGene00000706	-0.621466	0.859258	1	col-132
WBGene00000707	3.22547	0.135938	1	col-133
WBGene00000708	0.890715	0.000789486	0.00766199	col-135
WBGene00000710	0.747846	0.85216	1	col-137
WBGene00000711	2.133	0.264744	1	col-138
WBGene00000712	-0.036084	0.96054	0.979656	col-139
WBGene00000713	-0.61124	0.000585985	0.00601899	col-140
WBGene00000714	1.16628	0.424071	1	col-141
WBGene00000715	-0.262853	0.495982	0.684385	col-142
WBGene00000716	-1.16798	2.69212e-09	1.90029e-07	col-143
WBGene00000717	0.328695	0.140693	0.318447	col-144
WBGene00000718	0.218252	0.852022	1	col-145
WBGene00000719	1.70532	0.208682	1	col-146
WBGene00000720	0.640197	0.000743123	0.00729365	col-147
WBGene00000722	0.104898	0.821871	0.903426	col-149
WBGene00000723	-1.75464	0.0431233	0.144813	col-150
WBGene00000724	0.56451	0.783004	1	col-151
WBGene00000725	0.281455	0.944355	1	col-152
WBGene00000726	0.760836	0.278875	0.487707	col-153
WBGene00000727	1.08008	0.0732639	0.208557	col-154
WBGene00000728	0.401945	0.312692	0.520911	col-155
WBGene00000729	0.325955	0.916266	1	col-156
WBGene00000730	1.96213	0.28921	1	col-157
WBGene00000731	-2.79329	3.85132e-06	0.00010121	col-158
WBGene00000732	-0.746423	0.236294	0.442447	col-159
WBGene00000733	0.149049	0.53331	0.716467	col-160
WBGene00000734	1.95364	0.301911	1	col-161
WBGene00000735	-1.11576	0.448471	1	col-162
WBGene00000736	-0.480704	0.821692	1	col-163
WBGene00000738	-1.20882	2.89088e-06	8.05003e-05	col-165
WBGene00000739	0.630621	0.00193778	0.0151981	col-166
WBGene00000740	0.570032	0.00787774	0.0433562	col-167
WBGene00000741	0.565228	0.107766	0.267597	col-168
WBGene00000742	1.27023	0.0105363	0.0539527	col-169
WBGene00000743	0.0994003	0.900551	0.947698	col-170
WBGene00000745	-0.0944835	0.943218	1	col-172
WBGene00000746	-1.3303	0.492206	1	col-173
WBGene00000747	-0.0337938	0.980746	1	col-174
WBGene00000748	0.403208	0.864022	1	col-175
WBGene00000749	1.07365	0.174433	0.364572	col-176
WBGene00000750	0.273552	0.703646	0.832638	col-177
WBGene00000751	-0.519496	0.00447089	0.0286898	col-178
WBGene00000752	0.188529	0.318913	0.526807	col-179
WBGene00000753	0.0869767	0.936858	1	col-180
WBGene00000754	-1.65903	1.02873e-24	5.43037e-22	col-181
WBGene00000755	-0.0963781	0.954715	1	col-182
WBGene00000757	-1.28536	1.48203e-15	3.04971e-13	col-184
WBGene00000759	0.264172	0.777523	0.876175	col-186
WBGene00000760	-0.705765	0.768417	1	col-187
WBGene00000761	-0.0096321	0.966549	0.983082	coq-1
WBGene00000762	0.0176806	0.946289	0.972918	coq-2
WBGene00000763	-0.279654	0.400652	0.608267	coq-3
WBGene00000764	-0.259261	0.427809	0.630726	coq-4
WBGene00000765	-0.610144	0.00266	0.0194549	coq-5
WBGene00000766	0.0266722	0.924885	0.960349	coq-6
WBGene00000767	0.0634017	0.754542	0.862832	coq-8
WBGene00000768	0.657496	0.0440758	0.146851	cor-1
WBGene00000770	0.0766174	0.792983	0.885758	cpb-1
WBGene00000771	-0.440145	0.785034	1	cpb-2
WBGene00000772	-0.118884	0.550464	0.729048	cpb-3
WBGene00000773	-0.651712	0.000349559	0.0040966	cpf-1
WBGene00000774	-0.623813	0.00266679	0.0194928	cpf-2
WBGene00000775	0.287886	0.586301	0.755576	cpin-1
WBGene00000776	0.634913	1.52149e-05	0.000322381	cpl-1
WBGene00000777	-0.513587	0.00101594	0.00935145	cpn-1
WBGene00000778	-0.68401	0.220956	0.423973	cpn-2
WBGene00000779	-0.0860404	0.572677	0.746577	cpn-3
WBGene00000780	0.432475	0.0692184	0.200808	cpn-4
WBGene00000781	2.83243	1.10128e-63	1.33706e-59	cpr-1
WBGene00000782	1.45175	0.517094	1	cpr-2
WBGene00000783	0.673454	0.00684325	0.0391167	cpr-3
WBGene00000784	1.72498	1.12298e-30	8.52133e-28	cpr-4
WBGene00000785	-0.590716	0.000439878	0.00482436	cpr-5
WBGene00000786	-0.379935	0.00655876	0.0379888	cpr-6
WBGene00000787	0.143737	0.561367	0.73709	cps-6
WBGene00000788	-0.356562	0.0404111	0.138518	cpz-1
WBGene00000789	0.229823	0.213887	0.414493	cpz-2
WBGene00000792	0.409321	0.313857	0.521776	crb-1
WBGene00000793	0.156707	0.553546	0.731374	crh-1
WBGene00000794	-0.698453	8.29959e-05	0.001321	crn-1
WBGene00000795	-0.250405	0.480611	0.672478	crn-2
WBGene00000796	0.0625804	0.701583	0.831577	crn-3
WBGene00000797	-0.644747	0.120159	0.286443	crn-4
WBGene00000798	-0.802261	0.00951789	0.0499596	crn-5
WBGene00000799	1.13163	0.000525892	0.00558035	crn-6
WBGene00000800	-0.161239	0.368213	0.57588	cars-1
WBGene00000802	-0.143618	0.272708	0.481383	crt-1
WBGene00000803	-0.348974	0.285526	0.495366	csb-1
WBGene00000804	-0.979954	1.47982e-06	4.54849e-05	csc-1
WBGene00000812	0.00645931	0.974221	0.986496	csk-1
WBGene00000813	-0.378431	0.0349097	0.125906	csn-1
WBGene00000814	-0.131845	0.581496	0.752339	csn-2
WBGene00000815	-0.40646	0.016487	0.0743289	csn-3
WBGene00000816	-0.358809	0.0432747	0.145138	csn-4
WBGene00000817	-0.462707	0.00931949	0.049152	csn-5
WBGene00000818	-0.28791	0.166861	0.354185	csn-6
WBGene00000819	0.0566772	0.946603	0.973042	csp-1
WBGene00000820	2.20911	0.103607	1	csp-2
WBGene00000822	-0.296419	0.0745986	0.211026	csq-1
WBGene00000830	0.506532	0.402983	0.610813	ctl-1
WBGene00000831	0.576172	0.00201627	0.0156419	ctl-2
WBGene00000832	0.192492	0.483314	0.674317	ctn-1
WBGene00000833	0.100401	0.478489	0.670823	cts-1
WBGene00000834	0.0521348	0.762786	0.867214	cua-1
WBGene00000835	-0.858029	0.00073112	0.00721082	cuc-1
WBGene00000836	-0.587336	0.000572428	0.00592991	cul-1
WBGene00000837	-0.00729695	0.968465	0.983863	cul-2
WBGene00000838	-0.203624	0.230542	0.436099	cul-3
WBGene00000839	0.0907444	0.66669	0.808903	cul-4
WBGene00000840	0.259446	0.173183	0.362967	cul-5
WBGene00000841	0.764255	0.151952	0.333848	cul-6
WBGene00000843	-0.599451	0.00075443	0.00738672	cup-2
WBGene00000845	0.593768	0.252475	0.460532	cup-4
WBGene00000846	0.109144	0.57506	0.748158	cup-5
WBGene00000853	-1.10049	0.0893442	0.237183	cut-6
WBGene00000854	-0.154943	0.479671	0.671613	cux-7
WBGene00000857	-0.451427	0.187478	0.380984	cwn-1
WBGene00000858	0.26864	0.464245	0.658869	cwn-2
WBGene00000862	0.962883	0.179143	0.37122	cwp-4
WBGene00000863	-0.342351	0.0744424	0.210874	cya-1
WBGene00000864	2.31267	0.312007	1	cya-2
WBGene00000865	-0.622959	0.000386992	0.00440757	cyb-1
WBGene00000866	-0.5446	0.000565303	0.00587615	cyb-2.1
WBGene00000867	-0.561651	6.13969e-05	0.00103057	cyb-2.2
WBGene00000868	-0.662446	4.39576e-06	0.000112943	cyb-3
WBGene00000869	-0.265802	0.0615576	0.185821	cyc-1
WBGene00000870	-0.494329	0.171165	0.360158	cyd-1
WBGene00000871	-0.00757685	0.968997	0.983993	cye-1
WBGene00000872	0.119669	0.584495	0.754367	cyk-1
WBGene00000874	-0.0444263	0.809059	0.896076	cyk-3
WBGene00000875	-0.509997	0.00558842	0.0338568	cyk-4
WBGene00000876	-0.141903	0.459022	0.654872	cyl-1
WBGene00000877	-0.766081	1.11395e-05	0.000249334	cyn-1
WBGene00000878	0.549193	0.642274	1	cyn-2
WBGene00000879	-0.503693	0.000349566	0.0040966	cyn-3
WBGene00000880	-0.0317826	0.871046	0.930439	cyn-4
WBGene00000881	-0.591406	7.27468e-05	0.00118872	cyn-5
WBGene00000882	-0.729491	0.0105491	0.0539788	cyn-6
WBGene00000883	-0.666494	8.05704e-07	2.77899e-05	cyn-7
WBGene00000884	-0.695098	0.00554795	0.033662	cyn-8
WBGene00000885	-0.265253	0.246864	0.454944	cyn-9
WBGene00000886	-0.323724	0.180621	0.372598	cyn-10
WBGene00000887	-0.666266	0.0058555	0.0349689	cyn-11
WBGene00000888	-0.859702	3.83516e-05	0.000692897	cyn-12
WBGene00000889	-0.644472	0.000878143	0.00832283	cyn-13
WBGene00000890	-0.224774	0.230572	0.436099	sig-7
WBGene00000891	-0.379735	0.0430253	0.144621	cyn-15
WBGene00000892	-0.149197	0.492138	0.681227	cyn-16
WBGene00000893	-0.384452	0.529028	0.713341	cyn-17
WBGene00000894	-0.243713	0.14271	0.320529	dab-1
WBGene00000895	0.500486	0.599674	0.765175	dac-1
WBGene00000896	-0.308733	0.235703	0.442025	dad-1
WBGene00000897	-0.452391	0.0672355	0.196938	daf-1
WBGene00000898	0.890849	0.000353384	0.0041282	daf-2
WBGene00000899	0.587033	0.0233175	0.0955766	daf-3
WBGene00000900	0.321882	0.181723	0.37382	daf-4
WBGene00000901	0.665547	0.00662235	0.0382236	daf-5
WBGene00000902	-1.15082	0.155212	0.338927	daf-6
WBGene00000903	0.867502	0.0049459	0.0309367	daf-7
WBGene00000904	0.264373	0.477024	0.669388	daf-8
WBGene00000905	-0.811296	0.532786	1	daf-9
WBGene00000906	1.2728	0.115943	0.280467	daf-10
WBGene00000907	0.0572199	0.94454	0.971342	daf-11
WBGene00000908	1.0628	0.00428498	0.0277018	daf-12
WBGene00000910	0.621879	0.0339149	0.123652	daf-14
WBGene00000911	0.344767	0.0799216	0.22088	daf-15
WBGene00000912	0.79239	0.000394601	0.00446076	daf-16
WBGene00000913	-0.158061	0.310733	0.518734	daf-18
WBGene00000914	0.191133	0.476838	0.669283	daf-19
WBGene00000915	-0.40925	0.0144083	0.0677242	daf-21
WBGene00000917	-0.686972	0.00451217	0.0289241	daf-25
WBGene00000920	-0.327594	0.596184	0.762324	daf-28
WBGene00000923	-0.234182	0.24132	0.448953	daf-31
WBGene00000928	-0.948161	0.00823833	0.0447764	dao-2
WBGene00000929	-0.416765	0.139277	0.316423	dao-3
WBGene00000930	0.747846	0.85216	1	dao-4
WBGene00000931	-0.135323	0.48893	0.678721	dao-5
WBGene00000932	-0.861206	0.70037	1	dao-6
WBGene00000933	-0.143429	0.466534	0.660838	dap-3
WBGene00000934	1.13919	0.0495425	0.159496	dat-1
WBGene00000935	-0.119822	0.477887	0.67029	daz-1
WBGene00000936	0.94852	0.0628125	0.188019	dbl-1
WBGene00000937	0.0098987	0.965866	0.982867	dbr-1
WBGene00000938	0.392304	0.0320035	0.118688	dcp-66
WBGene00000939	0.435606	0.0169491	0.0759052	dcr-1
WBGene00000940	-0.454174	0.0402742	0.138176	dcs-1
WBGene00000941	-0.654879	0.00320765	0.0222665	ddp-1
WBGene00000942	1.1246	1.31863e-09	1.00679e-07	deb-1
WBGene00000950	0.377829	0.925266	1	C47C12.2
WBGene00000950	0.728487	0.289508	0.499679	deg-1
WBGene00000951	1.40373	0.0286847	0.109654	deg-3
WBGene00000952	0.953101	0.38532	1	del-1
WBGene00000953	0.48347	0.588146	0.756428	del-2
WBGene00000955	1.58571	0.00630005	0.036969	des-2
WBGene00000958	1.11627	0.00104457	0.0095358	dgk-1
WBGene00000959	0.105673	0.657918	0.803034	dgk-2
WBGene00000960	1.38235	0.105897	0.264982	dgk-3
WBGene00000961	0.320498	0.314143	0.521901	dgn-1
WBGene00000962	0.783583	0.000430499	0.00475153	dhc-1
WBGene00000963	1.26048	3.40782e-06	9.1943e-05	dhp-1
WBGene00000964	0.790534	0.00683243	0.0390917	dhp-2
WBGene00000965	-0.554258	0.00927546	0.0489836	dhs-1
WBGene00000966	-0.587303	0.301658	0.511156	dhs-2
WBGene00000967	-0.911256	1.76594e-05	0.000365714	dhs-3
WBGene00000968	1.71277	0.0107832	0.0549155	dhs-4
WBGene00000969	0.133	0.718579	0.840975	dhs-5
WBGene00000970	-0.222834	0.18369	0.375895	dhs-6
WBGene00000971	-0.843016	0.294001	0.504375	dhs-7
WBGene00000972	0.0503062	0.968437	1	dhs-8
WBGene00000973	0.354965	0.211502	0.41127	dhs-9
WBGene00000974	-0.882264	0.0047725	0.0301786	dhs-11
WBGene00000975	-0.567986	0.0102474	0.0527848	dhs-12
WBGene00000976	-0.464479	0.0249041	0.0997412	dhs-13
WBGene00000977	-0.737946	0.0163967	0.0741423	dhs-14
WBGene00000978	0.80678	0.260135	0.468382	dhs-15
WBGene00000979	1.39956	0.322835	1	dhs-16
WBGene00000980	-0.0898181	0.783612	0.880746	dhs-17
WBGene00000981	0.429866	0.131366	0.303852	dhs-18
WBGene00000982	-0.509389	0.0518711	0.164516	dhs-19
WBGene00000983	-0.554106	0.109525	0.270051	dhs-20
WBGene00000984	0.793088	0.00956456	0.0501396	dhs-21
WBGene00000985	-0.331878	0.0525782	0.166021	dhs-22
WBGene00000986	2.13297	0.150281	1	dhs-23
WBGene00000987	-0.383838	0.0845428	0.229013	dhs-24
WBGene00000988	-1.99979	7.1701e-17	1.64249e-14	dhs-25
WBGene00000989	-1.64331	0.174765	1	dhs-26
WBGene00000990	-0.252593	0.4694	0.662981	dhs-27
WBGene00000991	0.0414358	0.791921	0.885088	dhs-28
WBGene00000992	0.17207	0.70188	0.831693	dhs-29
WBGene00000993	-0.427646	0.134487	0.308776	dhs-30
WBGene00000994	0.0283984	0.890201	0.941967	dic-1
WBGene00000995	-0.528748	0.0182649	0.0802585	die-1
WBGene00000996	-0.560079	0.00104348	0.0095358	dif-1
WBGene00000998	2.30041	0.000602259	0.00616009	dig-1
WBGene00001000	0.54886	0.00195108	0.0152629	dim-1
WBGene00001001	-0.14146	0.399532	0.607279	dis-3
WBGene00001002	-0.689176	0.000161914	0.00222879	div-1
WBGene00001005	-0.622686	2.96096e-05	0.000553915	dlc-1
WBGene00001006	0.386239	0.0858569	0.231333	dlg-1
WBGene00001007	-0.241307	0.228488	0.433732	dli-1
WBGene00001008	0.916983	0.000102006	0.00155001	dlk-1
WBGene00001016	0.0435924	0.835088	0.910325	dna-2
WBGene00001017	0.251384	0.140091	0.3175	dnc-1
WBGene00001018	-0.748586	0.000357761	0.00416052	dnc-2
WBGene00001019	0.135124	0.484726	0.675279	dnj-1
WBGene00001020	-0.803618	0.000548691	0.00573418	dnj-2
WBGene00001021	-0.0132521	0.975495	0.987204	dnj-3
WBGene00001022	0.1324	0.653236	0.800619	dnj-4
WBGene00001023	-0.0559759	0.713928	0.838296	dnj-5
WBGene00001025	0.114892	0.578174	0.749638	dnj-7
WBGene00001026	0.309761	0.0846254	0.229134	dnj-8
WBGene00001027	-0.136041	0.520525	0.70556	dnj-9
WBGene00001028	-0.144721	0.481383	0.672891	dnj-10
WBGene00001029	-0.204105	0.159886	0.34522	dnj-11
WBGene00001030	-0.475197	0.00300893	0.021264	dnj-12
WBGene00001031	-0.362643	0.0245942	0.0991032	dnj-13
WBGene00001032	-0.427177	0.139934	0.317291	dnj-14
WBGene00001033	-0.206765	0.44146	0.64137	dnj-15
WBGene00001034	-0.468052	0.013293	0.0637904	dnj-16
WBGene00001035	-0.192141	0.360828	0.568494	dnj-17
WBGene00001036	0.0514089	0.852961	0.91928	dnj-18
WBGene00001037	-0.343406	0.0131972	0.0634817	dnj-19
WBGene00001038	0.208203	0.262541	0.471246	dnj-20
WBGene00001039	-0.838433	0.00585984	0.0349775	dnj-21
WBGene00001040	-0.284491	0.133494	0.307018	dnj-22
WBGene00001041	-0.565006	0.00118399	0.0104316	dnj-23
WBGene00001042	0.102051	0.803881	0.892856	dnj-24
WBGene00001043	0.0905886	0.659535	0.803681	dnj-25
WBGene00001044	-0.115627	0.778874	0.877252	dnj-26
WBGene00001045	-0.584218	0.0141628	0.0668045	dnj-27
WBGene00001046	-0.424565	0.0893994	0.237183	dnj-28
WBGene00001047	0.121765	0.48077	0.672546	dnj-29
WBGene00001048	-0.668648	0.00425144	0.0276025	dnj-30
WBGene00001049	-0.0778956	0.722013	0.843286	dog-1
WBGene00001050	-0.0443577	0.864586	0.927209	dom-3
WBGene00001051	-0.403136	0.0134023	0.0639384	cks-1
WBGene00001052	1.85511	0.00156431	0.0129426	dop-1
WBGene00001053	1.01662	0.0414601	0.141078	dop-2
WBGene00001054	0.614021	0.170651	0.359513	dpf-1
WBGene00001055	0.449822	0.0882584	0.235504	dpf-2
WBGene00001056	0.0620137	0.707741	0.834803	dpf-3
WBGene00001057	-0.130043	0.470287	0.663566	dpf-4
WBGene00001058	-0.20395	0.194183	0.390327	dpf-5
WBGene00001059	-0.120691	0.830674	0.908246	dpf-6
WBGene00001060	-0.0708858	0.72577	0.845791	dpf-7
WBGene00001061	-0.309099	0.120027	0.286249	dpl-1
WBGene00001063	-0.616422	0.341852	0.550235	dpy-1
WBGene00001064	-1.03567	0.0195946	0.0842119	dpy-2
WBGene00001065	-0.752442	0.158103	0.343	dpy-3
WBGene00001066	-1.56726	0.128938	0.300006	dpy-4
WBGene00001067	0.640964	0.464412	0.658925	dpy-5
WBGene00001068	1.24173	0.00020626	0.0026898	dpy-6
WBGene00001069	-0.669959	0.0918852	0.241309	dpy-7
WBGene00001070	-1.46902	0.0427997	0.144062	dpy-8
WBGene00001071	-1.07423	0.087294	0.233768	dpy-9
WBGene00001072	-0.485213	0.130959	0.303376	dpy-10
WBGene00001073	0.0752425	0.690157	0.823538	dpy-11
WBGene00001074	0.486485	0.641575	0.79273	dpy-13
WBGene00001075	-0.649064	0.00690321	0.0393853	dpy-14
WBGene00001076	-0.797575	0.000424298	0.00470019	dpy-17
WBGene00001077	-0.100649	0.689971	0.823538	dpy-18
WBGene00001078	0.654325	0.114359	0.278211	dpy-19
WBGene00001079	1.73291	0.284606	1	dpy-20
WBGene00001080	0.228944	0.348921	0.557402	dpy-21
WBGene00001081	0.749034	0.00258131	0.0190086	dpy-22
WBGene00001082	0.0233151	0.914602	0.95572	dpy-23
WBGene00001085	0.123445	0.435308	0.636373	dpy-26
WBGene00001086	0.236048	0.292135	0.502239	dpy-27
WBGene00001087	0.113763	0.566866	0.74187	dpy-28
WBGene00001088	-0.618717	0.000227469	0.00290705	dpy-30
WBGene00001089	0.39592	0.0537176	0.168698	dre-1
WBGene00001090	0.141202	0.47044	0.663566	drh-1
WBGene00001092	-0.57663	0.00509134	0.03157	dro-1
WBGene00001093	-0.224969	0.165096	0.351687	drp-1
WBGene00001094	-0.198258	0.157122	0.341561	dars-1
WBGene00001095	0.00257641	0.992307	0.996246	dars-2
WBGene00001096	1.48705	0.509143	1	dsc-1
WBGene00001099	0.86237	9.10156e-05	0.001424	dsc-4
WBGene00001101	0.300649	0.208133	0.407768	dsh-1
WBGene00001102	-0.702926	3.09817e-05	0.000573398	dsh-2
WBGene00001103	-2.60833	0.000109701	0.00164226	dsl-1
WBGene00001104	-2.08013	3.8407e-11	3.95573e-09	dsl-2
WBGene00001105	-0.0370098	0.961135	0.979776	dsl-3
WBGene00001106	-2.93484	0.265444	1	dsl-4
WBGene00001107	1.39573	0.513648	1	dsl-5
WBGene00001108	-0.542326	0.460451	0.656051	dsl-6
WBGene00001109	0.761396	0.588435	1	dsl-7
WBGene00001110	-0.10733	0.648537	0.797437	duo-1
WBGene00001112	0.105434	0.560933	0.736927	duo-3
WBGene00001113	0.653372	0.0127417	0.0619282	dur-1
WBGene00001115	0.432933	0.285105	0.494919	dyb-1
WBGene00001116	1.219	0.00235592	0.0176781	dyc-1
WBGene00001117	0.456753	0.460836	0.656305	dyf-1
WBGene00001118	0.90263	0.134919	0.309307	dyf-2
WBGene00001119	-0.013886	0.982327	0.990897	dyf-3
WBGene00001121	-0.893826	0.27954	0.488541	dyf-5
WBGene00001122	0.872546	0.268083	0.476648	dyf-6
WBGene00001123	0.579313	0.53159	0.715208	dyf-7
WBGene00001127	0.220445	0.811772	0.897244	dyf-11
WBGene00001129	0.540153	0.592985	1	dyf-13
WBGene00001130	0.416181	0.0661146	0.194405	dyn-1
WBGene00001131	0.9345	3.3158e-05	0.000606282	dys-1
WBGene00001132	0.498648	0.0190914	0.082957	alp-1
WBGene00001133	1.58451	0.193803	1	eat-2
WBGene00001134	0.0361458	0.823813	0.904905	eat-3
WBGene00001135	0.433704	0.239644	0.446451	eat-4
WBGene00001136	1.2048	0.30265	1	eat-5
WBGene00001137	0.539486	0.00127109	0.0110388	eat-6
WBGene00001145	0.49095	0.070133	0.202438	eat-16
WBGene00001147	0.905691	0.30629	0.515122	eat-18
WBGene00001148	-0.350233	0.251452	0.459564	eat-20
WBGene00001149	0.698375	0.000121763	0.00178326	bcat-1
WBGene00001150	-0.322645	0.586576	0.755781	ech-1.1
WBGene00001151	-0.258276	0.301906	0.511361	ech-2
WBGene00001152	-0.109585	0.733122	0.850858	ech-3
WBGene00001153	-0.226711	0.209822	0.410074	ech-4
WBGene00001154	-0.449448	0.0318755	0.118479	ech-5
WBGene00001155	-0.332245	0.0348454	0.125798	ech-6
WBGene00001156	-0.255467	0.158315	0.34306	ech-7
WBGene00001157	0.575993	0.0513807	0.163687	ech-8
WBGene00001158	2.16713	1.74598e-10	1.6059e-08	ech-9
WBGene00001159	0.622901	0.222978	0.426931	eff-1
WBGene00001160	-0.0927647	0.596884	0.762978	efk-1
WBGene00001161	-0.508221	0.00752639	0.0419165	efl-1
WBGene00001162	-0.101313	0.702646	0.83219	efl-2
WBGene00001163	0.105831	0.799432	0.889796	efn-2
WBGene00001164	-1.22103	0.0678414	0.197901	efn-3
WBGene00001165	-0.427061	0.271536	0.480292	efn-4
WBGene00001166	-0.244407	0.0997555	0.254438	eftu-2
WBGene00001167	0.0999502	0.553207	0.731007	eef-2
WBGene00001168	-0.255041	0.0963973	0.249136	eef-1A.1
WBGene00001169	0.538726	0.000138513	0.00198313	eef-1A.2
WBGene00001170	0.528148	0.810369	1	egl-1
WBGene00001171	1.10718	0.0313207	0.117113	egl-2
WBGene00001172	1.24279	6.4279e-09	4.10743e-07	egl-3
WBGene00001173	0.0936627	0.604004	0.768583	egl-4
WBGene00001174	0.110571	0.909649	1	egl-5
WBGene00001175	-0.391379	0.451482	0.649306	egl-6
WBGene00001177	0.61943	0.00497133	0.0310478	egl-8
WBGene00001178	-0.124433	0.67611	0.814664	egl-9
WBGene00001179	0.624015	0.024689	0.0993083	egl-10
WBGene00001182	0.887963	0.00939437	0.0494395	egl-13
WBGene00001184	1.44171	3.23422e-06	8.80418e-05	egl-15
WBGene00001185	0.912642	0.513766	1	egl-17
WBGene00001186	-0.408154	0.115984	0.280488	egl-18
WBGene00001187	1.22262	9.73478e-07	3.31064e-05	egl-19
WBGene00001188	0.826497	0.0609918	0.184664	egl-20
WBGene00001189	0.932303	1.62214e-07	7.08434e-06	egl-21
WBGene00001190	0.728837	0.195477	0.391955	egl-23
WBGene00001193	-0.287319	0.392288	0.600222	egl-26
WBGene00001194	0.175005	0.292612	0.502774	egl-27
WBGene00001196	0.557701	0.0349785	0.126016	egl-30
WBGene00001202	1.21907	0.090507	0.239244	egl-36
WBGene00001204	0.115196	0.874115	0.932137	egl-38
WBGene00001207	0.507389	0.249649	0.457439	egl-43
WBGene00001208	1.36917	3.80148e-08	1.96399e-06	egl-44
WBGene00001209	-0.0455013	0.810671	0.896716	egl-45
WBGene00001210	0.246679	0.657624	0.802917	egl-46
WBGene00001211	1.02095	0.297739	0.507841	egl-47
WBGene00001214	0.0635085	0.707553	0.834778	ego-1
WBGene00001215	0.194749	0.404248	0.611357	ego-2
WBGene00001223	1.38323	0.695503	1	ehn-3
WBGene00001224	0.266048	0.275506	0.484117	ehs-1
WBGene00001225	-0.253544	0.13842	0.31538	eif-3.B
WBGene00001226	-0.120538	0.37521	0.583057	eif-3.C
WBGene00001227	-0.313413	0.0513246	0.163595	eif-3.D
WBGene00001228	0.0689534	0.65917	0.803681	eif-3.E
WBGene00001229	-0.582132	0.00103295	0.00947315	eif-3.F
WBGene00001230	-0.391908	0.0248883	0.0997412	eif-3.G
WBGene00001231	-0.126001	0.44216	0.641907	eif-3.H
WBGene00001232	-0.301489	0.0844721	0.2289	eif-3.I
WBGene00001233	-0.448426	0.00520763	0.0321584	eif-3.K
WBGene00001234	-0.595238	0.00114259	0.0101628	eif-6
WBGene00001235	-0.644461	0.0126917	0.0617486	elb-1
WBGene00001236	0.0675235	0.817475	0.900869	elc-1
WBGene00001237	1.77511	0.362235	1	elc-2
WBGene00001239	0.430703	0.00260741	0.0191279	elo-1
WBGene00001240	0.699824	6.73015e-07	2.45378e-05	elo-2
WBGene00001241	0.297155	0.0752813	0.212309	elo-3
WBGene00001242	-0.589598	0.450762	0.64904	elo-4
WBGene00001243	-0.0947674	0.674643	0.813999	elo-5
WBGene00001244	0.101986	0.591443	0.758659	elo-6
WBGene00001245	-0.26323	0.934099	1	elo-7
WBGene00001246	-0.39432	0.873931	1	elo-8
WBGene00001247	0.181189	0.634212	0.78784	elo-9
WBGene00001248	0.340823	0.433362	0.635298	elp-1
WBGene00001249	-0.675678	0.0267191	0.10473	elt-1
WBGene00001250	1.30473	0.000174886	0.00236184	elt-2
WBGene00001251	0.4463	0.136557	0.312112	elt-3
WBGene00001252	1.21906	0.46174	1	elt-4
WBGene00001253	0.64504	0.219676	0.422474	elt-6
WBGene00001258	0.103145	0.615993	0.775935	emb-4
WBGene00001259	-0.157033	0.313176	0.521223	emb-5
WBGene00001262	0.173567	0.329928	0.538467	emb-8
WBGene00001263	0.938935	1.2307e-05	0.000270198	emb-9
WBGene00001281	-0.194968	0.271919	0.480567	emb-27
WBGene00001284	0.28993	0.119115	0.284849	emb-30
WBGene00001303	-0.56261	0.000730012	0.00721082	emo-1
WBGene00001309	-0.425139	0.0256533	0.102054	emr-1
WBGene00001310	-1.67635	0.163994	1	end-1
WBGene00001311	-1.85973	0.27647	1	end-3
WBGene00001320	0.0503605	0.776485	0.875412	ent-1
WBGene00001324	0.305225	0.134764	0.309119	eor-1
WBGene00001325	0.0245114	0.933503	0.964895	eor-2
WBGene00001328	0.801378	0.0724068	0.20704	epi-1
WBGene00001329	0.364378	0.0644638	0.191358	epn-1
WBGene00001330	0.640585	0.000710123	0.00704379	eps-8
WBGene00001331	-0.137547	0.493515	0.682122	erd-2
WBGene00001332	-0.458964	0.0202327	0.0862215	eri-1
WBGene00001333	0.252678	0.127922	0.298641	erm-1
WBGene00001334	-0.211794	0.232433	0.437989	ero-1
WBGene00001335	-0.38798	0.169384	0.357486	F35A5.8
WBGene00001336	-0.404603	0.0171977	0.0767638	qars-1
WBGene00001337	0.0244609	0.895581	0.945074	ears-1
WBGene00001338	0.237883	0.406191	0.612998	ears-2
WBGene00001340	0.185913	0.329581	0.538194	etr-1
WBGene00001345	0.832922	0.00375599	0.0250283	fos-1
WBGene00001352	0.471707	0.00592224	0.0352806	evl-14
WBGene00001358	-0.250345	0.434235	0.635645	evl-20
WBGene00001362	1.44013	0.09853	0.252641	C46E1.3
WBGene00001365	-0.155131	0.489698	0.679244	exc-4
WBGene00001366	1.13385	0.000101363	0.00154605	exc-5
WBGene00001368	0.714475	0.0406462	0.139049	exc-7
WBGene00001371	-0.381905	0.183878	0.376026	exl-1
WBGene00001372	-0.651902	0.000847744	0.00809155	exo-3
WBGene00001373	0.940624	0.405244	1	exp-1
WBGene00001374	0.635422	0.0862202	0.23192	exp-2
WBGene00001377	-0.583494	0.16932	0.357453	eya-1
WBGene00001385	-0.04506	0.758144	0.864609	far-1
WBGene00001386	-0.4114	0.00250532	0.0186151	far-2
WBGene00001387	-3.46631	6.12222e-08	3.03362e-06	far-3
WBGene00001388	1.1114	0.530766	1	far-4
WBGene00001389	-0.0500925	0.93965	0.968939	far-5
WBGene00001390	0.198283	0.331632	0.539797	far-6
WBGene00001391	0.956929	0.0449579	0.149054	far-7
WBGene00001392	0.532042	0.00151596	0.0126671	far-8
WBGene00001393	0.191698	0.124529	0.293974	fat-1
WBGene00001394	0.896733	2.99986e-12	3.79389e-10	fat-2
WBGene00001395	1.27007	1.50007e-12	2.0236e-10	fat-3
WBGene00001396	0.643331	2.81425e-05	0.000532208	fat-4
WBGene00001397	-0.674158	0.000376866	0.00431654	fat-5
WBGene00001398	0.0982931	0.5009	0.688802	fat-6
WBGene00001399	-1.31367	5.74737e-14	9.55874e-12	fat-7
WBGene00001400	1.07262	0.236929	0.443024	fax-1
WBGene00001401	0.0491744	0.899786	0.947304	fbf-1
WBGene00001402	-0.269671	0.486574	0.676224	fbf-2
WBGene00001403	0.550674	0.0437731	0.146083	fbl-1
WBGene00001404	-0.625099	9.27708e-05	0.00144401	fbp-1
WBGene00001405	0.0353032	0.850018	0.918074	fce-1
WBGene00001406	0.00642507	0.982221	0.990872	fce-2
WBGene00001410	0.861544	0.0112321	0.0566082	feh-1
WBGene00001411	-0.110045	0.560696	0.736732	fem-1
WBGene00001412	-0.584929	0.00180469	0.0143771	fem-2
WBGene00001413	-0.0906237	0.719357	0.841722	fem-3
WBGene00001414	0.864899	0.653343	1	fer-1
WBGene00001423	-0.425666	0.00205623	0.0159011	fib-1
WBGene00001424	1.47725	0.583573	1	fis-1
WBGene00001425	-0.31997	0.279974	0.489034	fis-2
WBGene00001426	-0.250024	0.136552	0.312112	fkb-1
WBGene00001427	-0.790025	3.85018e-08	1.97237e-06	fkb-2
WBGene00001428	-0.378456	0.173187	0.362967	fkb-3
WBGene00001429	-0.100318	0.847118	0.916245	fkb-4
WBGene00001430	-0.766131	0.00317834	0.0221043	fkb-5
WBGene00001431	-0.361341	0.0187956	0.0820559	fkb-6
WBGene00001432	-0.861486	0.0975467	0.251021	fkb-7
WBGene00001433	0.0902436	0.870478	0.930242	fkb-8
WBGene00001434	-0.72204	0.369214	0.576766	fkh-2
WBGene00001435	-1.32954	0.010749	0.0547645	fkh-3
WBGene00001436	-1.3237	0.00952627	0.049982	fkh-4
WBGene00001437	-2.98962	0.00627245	0.0368962	fkh-5
WBGene00001438	1.85186	0.0697344	0.201774	fkh-6
WBGene00001439	0.65338	0.0237889	0.0969169	fkh-7
WBGene00001440	0.135967	0.871168	0.930488	fkh-8
WBGene00001441	1.18527	1.66542e-05	0.000349221	fkh-9
WBGene00001442	1.73482	0.234993	1	fkh-10
WBGene00001443	0.318857	0.0819792	0.224422	fli-1
WBGene00001444	0.755713	0.00219354	0.0166866	flp-1
WBGene00001445	1.36569	0.0229742	0.0946185	flp-2
WBGene00001446	0.877257	0.0216733	0.090893	flp-3
WBGene00001447	1.59886	0.00479442	0.0302857	flp-4
WBGene00001448	0.701026	0.061773	0.185944	flp-5
WBGene00001449	0.204423	0.458867	0.654872	flp-6
WBGene00001450	0.717228	0.140596	0.318345	flp-7
WBGene00001451	0.293368	0.350108	0.558637	flp-8
WBGene00001452	1.04565	0.000216028	0.00279021	flp-9
WBGene00001453	1.05714	0.127713	0.298396	flp-10
WBGene00001454	1.40573	0.000494304	0.0053219	flp-11
WBGene00001455	0.600246	0.0673271	0.197111	flp-12
WBGene00001456	1.15151	0.00473518	0.0300051	flp-13
WBGene00001457	0.547195	0.0362571	0.128826	flp-14
WBGene00001458	0.725022	0.106607	0.266191	flp-15
WBGene00001459	1.34913	0.00132877	0.0114092	flp-16
WBGene00001460	0.919414	0.0156246	0.0716927	flp-17
WBGene00001461	0.7603	0.0141717	0.0668189	flp-18
WBGene00001462	0.409342	0.298937	0.508817	flp-19
WBGene00001463	0.348925	0.584027	0.754043	flp-20
WBGene00001464	1.58516	0.052169	0.165116	flp-21
WBGene00001465	0.846977	0.0748522	0.21159	flr-1
WBGene00001466	0.200013	0.822405	0.903849	flr-2
WBGene00001468	0.830306	0.128855	0.299871	flr-4
WBGene00001470	0.040565	0.83665	0.911197	baz-2
WBGene00001475	0.430671	0.12773	0.298396	fmi-1
WBGene00001476	0.0642994	0.856199	0.921471	fmo-1
WBGene00001477	2.3505	0.0913751	1	fmo-2
WBGene00001478	-0.306759	0.425873	0.629707	fmo-3
WBGene00001479	0.526822	0.062697	0.187766	fmo-4
WBGene00001480	0.275174	0.486319	0.676224	fmo-5
WBGene00001481	-0.311177	0.333931	0.542157	fog-1
WBGene00001482	0.194728	0.503082	0.69016	fog-2
WBGene00001483	2.41504	0.0940726	1	fog-3
WBGene00001484	-0.187483	0.5465	0.725433	fox-1
WBGene00001485	-0.25246	0.246178	0.454163	fre-1
WBGene00001486	-0.21689	0.577216	0.749037	frh-1
WBGene00001487	0.937196	0.558668	1	frk-1
WBGene00001488	0.409145	0.0438209	0.146202	frm-1
WBGene00001489	0.280872	0.274964	0.483553	frm-2
WBGene00001490	0.943194	0.00317463	0.0221022	frm-3
WBGene00001491	0.214191	0.254749	0.462302	frm-4
WBGene00001492	-0.293025	0.5172	0.703015	frm-5.1
WBGene00001493	1.03264	1.49536e-06	4.5616e-05	frm-7
WBGene00001494	0.634403	0.076741	0.2149	frm-8
WBGene00001496	0.68446	0.000148848	0.0020892	frm-10
WBGene00001497	-0.496766	0.00298859	0.0211571	fars-1
WBGene00001498	-0.136236	0.419441	0.62392	fars-3
WBGene00001499	-0.324136	0.0836827	0.227324	fsn-1
WBGene00001500	1.65689	0.291487	1	ftn-1
WBGene00001501	-0.0702446	0.689147	0.822994	ftn-2
WBGene00001502	-0.0567345	0.702717	0.83219	ftt-2
WBGene00001503	0.0548588	0.736488	0.852809	fum-1
WBGene00001505	0.113522	0.753029	0.862177	fut-1
WBGene00001506	0.889787	0.386209	1	fut-2
WBGene00001507	0.256328	0.855849	1	fut-4
WBGene00001508	0.406686	0.211512	0.41127	fut-8
WBGene00001509	-0.0853884	0.620357	0.778783	fzo-1
WBGene00001510	0.0503597	0.828951	0.907623	fzr-1
WBGene00001511	-0.519653	0.00129089	0.0111549	fzy-1
WBGene00001512	1.6214	0.0388374	0.134753	gab-1
WBGene00001513	-0.322252	0.0433825	0.145298	gad-1
WBGene00001514	-0.0211418	0.911994	0.954445	xnd-1
WBGene00001515	1.29961	0.00383625	0.0253681	gap-1
WBGene00001516	0.112066	0.608098	0.770418	gap-2
WBGene00001517	1.69878	0.00508589	0.0315523	gar-1
WBGene00001518	0.965376	0.0105626	0.0540187	gar-2
WBGene00001519	0.693781	0.100156	0.255085	gar-3
WBGene00001520	0.221861	0.204069	0.403452	gas-1
WBGene00001522	-0.703167	0.0147935	0.0690162	gbh-1
WBGene00001523	0.839792	0.0507467	0.162306	gbh-2
WBGene00001526	0.468699	0.0920535	0.241505	gck-1
WBGene00001527	0.421677	0.0224948	0.0932655	gcs-1
WBGene00001528	0.281455	0.944355	1	gcy-1
WBGene00001530	0.993322	0.453804	1	gcy-3
WBGene00001531	1.38998	0.393978	1	gcy-4
WBGene00001532	1.92455	0.347949	1	gcy-5
WBGene00001533	0.370728	0.834631	1	gcy-6
WBGene00001534	1.70848	0.16539	1	gcy-7
WBGene00001535	0.421479	0.638384	0.79036	gcy-8
WBGene00001536	0.293406	0.721842	0.843225	gcy-9
WBGene00001537	0.675018	0.201374	0.400406	gcy-11
WBGene00001538	0.464854	0.0769178	0.215257	gcy-12
WBGene00001539	0.742628	0.769018	1	gcy-13
WBGene00001540	0.0961697	0.950084	1	gcy-14
WBGene00001541	1.74367	0.0103408	0.0531756	gcy-15
WBGene00001542	1.18773	0.587054	1	gcy-17
WBGene00001543	1.22037	0.0285676	0.109517	gcy-18
WBGene00001544	1.46444	0.03321	0.121777	gcy-19
WBGene00001545	0.410637	0.774901	1	gcy-20
WBGene00001546	0.969808	0.14845	0.329253	gcy-21
WBGene00001547	0.932652	0.193917	0.389986	gcy-22
WBGene00001548	0.52389	0.469143	0.66285	gcy-23
WBGene00001549	2.25004	0.191973	1	gcy-25
WBGene00001550	0.273192	0.85347	1	gcy-27
WBGene00001551	-0.337634	0.707805	0.834803	gcy-31
WBGene00001552	0.770138	0.291102	0.501172	gcy-32
WBGene00001553	0.0421457	0.95951	0.979106	gcy-33
WBGene00001554	1.27305	0.267608	1	gcy-34
WBGene00001555	0.279347	0.69688	0.828517	gcy-35
WBGene00001556	0.962418	0.218163	0.420714	gcy-36
WBGene00001557	0.7071	0.439492	0.63987	gcy-37
WBGene00001558	-0.139668	0.392688	0.600457	gdi-1
WBGene00001559	0.51396	0.0474825	0.155471	gei-1
WBGene00001561	-0.264148	0.125448	0.295369	gei-4
WBGene00001562	0.532762	0.0340222	0.123894	lin-66
WBGene00001563	-0.117987	0.585544	0.75492	gei-6
WBGene00001564	0.167731	0.32095	0.529157	icl-1
WBGene00001565	0.261764	0.312882	0.521033	gei-8
WBGene00001566	-0.180775	0.403808	0.61118	acdh-13
WBGene00001568	-0.238409	0.178793	0.370855	snpc-4
WBGene00001569	-0.227728	0.234821	0.440712	meg-3
WBGene00001570	0.314139	0.321097	0.52932	gei-13
WBGene00001571	-0.0731159	0.708097	0.834985	gei-14
WBGene00001572	0.419512	0.138785	0.315659	gei-15
WBGene00001574	0.314408	0.0809135	0.22243	gei-17
WBGene00001575	0.797268	0.551047	1	gei-18
WBGene00001577	0.280872	0.517391	0.703038	gem-4
WBGene00001578	0.809094	0.0256684	0.102077	ges-1
WBGene00001579	-0.294826	0.176848	0.368414	gex-2
WBGene00001580	0.0394492	0.826787	0.906531	gex-3
WBGene00001581	1.40187	0.0317476	0.11812	gfi-1
WBGene00001582	0.0561679	0.758059	0.864594	gfi-2
WBGene00001583	-0.151451	0.610378	0.772018	gfi-3
WBGene00001584	0.115938	0.538995	0.720678	nrde-4
WBGene00001585	-0.40105	0.0964041	0.249136	gfl-1
WBGene00001586	1.09656	0.198109	0.395729	ggr-1
WBGene00001587	1.61244	0.077102	0.215442	ggr-2
WBGene00001588	0.426534	0.516258	0.702363	ggr-3
WBGene00001589	0.0329192	0.861502	0.925374	gip-1
WBGene00001590	-0.202348	0.557696	0.734859	C45G3.3
WBGene00001591	0.966471	0.00305681	0.0215146	glc-1
WBGene00001592	0.480754	0.257489	0.465481	glc-2
WBGene00001593	1.00495	0.188019	0.381644	glc-3
WBGene00001594	0.598843	0.109038	0.26929	glc-4
WBGene00001595	-0.00929768	0.960523	0.979656	gld-1
WBGene00001596	0.385866	0.0677478	0.19775	gld-2
WBGene00001597	-0.0319756	0.845697	0.915443	gld-3
WBGene00001598	-0.402613	0.013603	0.0647409	glh-1
WBGene00001599	-0.0387107	0.850344	0.918248	glh-2
WBGene00001600	-0.280008	0.18998	0.384357	glh-3
WBGene00001601	-0.278798	0.129547	0.300846	glh-4
WBGene00001602	-0.280998	0.321247	0.529423	gln-1
WBGene00001603	2.87661	0.152051	1	gln-2
WBGene00001604	0.292924	0.102804	0.259489	gln-3
WBGene00001606	-0.551691	0.000144782	0.00205591	gln-5
WBGene00001607	-0.519451	0.000150644	0.0021071	gln-6
WBGene00001608	0.786367	0.404805	0.611743	R07B1.8
WBGene00001609	-0.0952302	0.611722	0.773235	glp-1
WBGene00001612	1.0514	0.0839716	0.227872	glr-1
WBGene00001613	1.18482	0.1092	0.269527	glr-2
WBGene00001614	-0.0506979	0.971879	1	glr-3
WBGene00001615	0.935914	0.0189719	0.0826174	glr-4
WBGene00001616	0.147167	0.726723	0.846426	glr-5
WBGene00001617	0.778835	0.0630126	0.188432	glr-6
WBGene00001618	1.03705	0.43789	1	glr-7
WBGene00001619	1.95727	0.497432	1	glr-8
WBGene00001620	0.64024	0.00184877	0.0146801	glt-1
WBGene00001621	1.13502	0.00365528	0.0245515	glt-3
WBGene00001622	0.989375	0.00769033	0.0424981	glt-4
WBGene00001623	1.19346	0.0262849	0.103595	glt-5
WBGene00001624	0.584134	0.303423	0.512359	glt-6
WBGene00001625	0.313294	0.707464	0.834778	glt-7
WBGene00001626	1.27068	0.513561	1	gly-1
WBGene00001627	0.661877	0.154851	0.33853	gly-2
WBGene00001628	-0.213391	0.23692	0.443024	gly-3
WBGene00001629	-0.171713	0.477471	0.669938	gly-4
WBGene00001630	0.0934206	0.606706	0.769738	gly-5
WBGene00001631	0.186869	0.438848	0.639315	gly-6
WBGene00001632	-0.345421	0.0892566	0.237074	gly-7
WBGene00001633	-0.552319	0.106643	0.266191	gly-8
WBGene00001635	-0.162019	0.400645	0.608267	gly-10
WBGene00001636	-0.149828	0.728372	0.847818	gly-11
WBGene00001637	0.0344274	0.938057	0.967954	gly-12
WBGene00001638	-0.0766211	0.788002	0.883392	gly-13
WBGene00001639	0.619965	0.446696	0.645793	gly-14
WBGene00001642	-0.156269	0.969249	1	gly-17
WBGene00001643	2.36708	0.0384758	0.133951	gly-18
WBGene00001644	0.547521	0.358601	0.566824	gly-19
WBGene00001645	-0.123654	0.481416	0.672891	gly-20
WBGene00001646	0.356819	0.553679	0.731455	gna-1
WBGene00001647	-0.324184	0.0452622	0.149858	gna-2
WBGene00001648	0.202303	0.267121	0.475442	goa-1
WBGene00001649	-0.0808625	0.729351	0.848478	gob-1
WBGene00001650	1.09573	8.36728e-05	0.00132447	gon-1
WBGene00001651	0.763577	0.000534878	0.00565183	gon-2
WBGene00001653	0.241918	0.152596	0.334901	gon-4
WBGene00001660	0.320318	0.215937	0.4176	gop-1
WBGene00001661	-0.489755	0.0231067	0.0949049	gop-2
WBGene00001662	0.0241854	0.896721	0.945964	gop-3
WBGene00001663	1.30258	0.149359	0.330786	gpa-1
WBGene00001664	0.342747	0.613076	0.774051	gpa-2
WBGene00001665	0.619211	0.326553	0.535157	gpa-3
WBGene00001666	-0.303397	0.630468	0.785562	gpa-4
WBGene00001667	1.5579	0.63813	1	gpa-5
WBGene00001668	0.759453	0.502552	1	gpa-6
WBGene00001669	0.147259	0.693687	0.826259	gpa-7
WBGene00001670	1.6554	0.39459	1	gpa-8
WBGene00001671	1.64312	0.153002	1	gpa-9
WBGene00001672	0.316127	0.785284	1	gpa-10
WBGene00001673	1.01427	0.527462	1	gpa-11
WBGene00001674	-0.111862	0.801669	0.891484	gpa-12
WBGene00001675	0.8329	0.462651	1	gpa-13
WBGene00001676	2.54428	0.0292695	1	gpa-14
WBGene00001677	1.36334	0.348485	1	gpa-15
WBGene00001678	-0.167148	0.452368	0.650102	gpa-16
WBGene00001679	0.300997	0.121552	0.288686	gpb-1
WBGene00001680	0.746247	0.0098086	0.0511343	gpb-2
WBGene00001681	-0.333919	0.688355	0.82257	gpc-1
WBGene00001682	-0.373343	0.0672889	0.197047	gpc-2
WBGene00001683	-0.752571	1.46727e-07	6.52531e-06	gpd-1
WBGene00001684	0.0947988	0.556252	0.733433	gpd-2
WBGene00001685	-0.071801	0.634803	0.788051	gpd-3
WBGene00001686	-1.0258	3.09088e-09	2.14437e-07	gpd-4
WBGene00001687	-0.283512	0.651287	0.798956	gpn-1
WBGene00001688	-0.792979	0.00579135	0.0347223	gpr-1
WBGene00001689	-0.603621	0.0193962	0.0837147	gpr-2
WBGene00001690	0.364319	0.631715	0.786527	grd-1
WBGene00001691	1.48729	0.496185	1	grd-2
WBGene00001692	-1.19813	3.2367e-05	0.000593608	grd-3
WBGene00001693	-0.774843	0.780699	1	grd-4
WBGene00001694	-2.40357	6.61172e-19	2.00682e-16	grd-5
WBGene00001695	0.405265	0.767962	1	grd-6
WBGene00001696	1.87619	0.435421	1	grd-7
WBGene00001698	1.85144	0.536697	1	grd-9
WBGene00001699	0.763659	0.0098675	0.0513325	grd-10
WBGene00001700	1.56971	0.290592	1	grd-11
WBGene00001701	-0.237997	0.833256	1	grd-12
WBGene00001702	0.625027	0.0576578	0.177851	grd-13
WBGene00001703	-2.05592	0.000400291	0.00451601	grd-14
WBGene00001704	-0.838076	0.602776	1	grd-15
WBGene00001705	-1.33515	0.172504	0.362035	grd-16
WBGene00001707	0.0439767	0.907065	0.951419	grh-1
WBGene00001708	0.112318	0.646374	0.795663	grk-1
WBGene00001709	0.640877	0.0387991	0.134665	grk-2
WBGene00001710	-1.0816	0.207344	0.406854	grl-1
WBGene00001711	-0.180166	0.905348	1	grl-2
WBGene00001712	-0.156269	0.969249	1	grl-3
WBGene00001713	-0.655897	0.0397694	0.136961	grl-4
WBGene00001714	-0.810792	0.209917	0.410074	grl-5
WBGene00001715	-1.18748	0.477213	1	grl-6
WBGene00001716	-1.14588	0.00898141	0.0476465	grl-7
WBGene00001717	-0.477834	0.684099	1	grl-8
WBGene00001718	1.27068	0.513561	1	grl-9
WBGene00001719	-0.667093	0.31337	0.521324	grl-10
WBGene00001720	-1.15971	0.757906	1	grl-11
WBGene00001721	-2.05124	0.343774	1	grl-12
WBGene00001722	0.688794	0.863788	1	grl-13
WBGene00001723	1.17078	0.372295	1	grl-14
WBGene00001724	-1.60748	0.00318738	0.0221511	grl-15
WBGene00001725	-0.953284	0.0160979	0.0731726	grl-16
WBGene00001726	-1.02736	0.680154	1	grl-17
WBGene00001727	-0.0233749	0.990363	1	grl-18
WBGene00001728	0.281455	0.944355	1	grl-19
WBGene00001729	2.36562	0.292759	1	grl-20
WBGene00001730	0.0569441	0.934537	0.965595	grl-21
WBGene00001731	-1.0413	0.350033	1	grl-22
WBGene00001734	-1.0942	0.781677	1	grl-25
WBGene00001735	0.0394041	0.990014	1	grl-26
WBGene00001736	-0.55934	0.781835	1	grl-27
WBGene00001737	0.57991	0.824022	1	grl-28
WBGene00001739	-0.156269	0.969249	1	grl-30
WBGene00001740	0.347522	0.268537	0.477072	gro-1
WBGene00001743	-0.308903	0.133288	0.306777	grp-1
WBGene00001744	-0.431225	0.00961849	0.0503354	gars-1
WBGene00001745	0.0905808	0.782928	0.880304	gsa-1
WBGene00001746	0.208753	0.291093	0.501172	gsk-3
WBGene00001747	0.0360287	0.821817	0.903426	gsp-1
WBGene00001748	-0.310064	0.0495187	0.159471	gsp-2
WBGene00001749	-0.307186	0.0505756	0.162058	gst-1
WBGene00001750	1.84727	0.0847046	1	gst-2
WBGene00001751	1.09914	0.151413	0.333323	gst-3
WBGene00001752	0.117777	0.748635	0.859822	gst-4
WBGene00001753	0.0239769	0.931288	0.963979	gst-5
WBGene00001754	0.807107	0.028958	0.110559	gst-6
WBGene00001755	-0.632662	6.36075e-05	0.00106246	gst-7
WBGene00001756	0.720066	0.751583	1	gst-8
WBGene00001757	-0.751325	0.473667	1	gst-9
WBGene00001758	-0.895772	0.0326005	0.120341	gst-10
WBGene00001759	0.576059	0.433808	0.635557	gst-11
WBGene00001760	-1.03191	0.265829	0.474482	gst-12
WBGene00001761	0.256669	0.22477	0.428875	gst-13
WBGene00001762	2.74858	0.098936	1	gst-14
WBGene00001763	0.855037	0.221166	0.424064	gst-15
WBGene00001764	-0.076887	0.912722	0.954676	gst-16
WBGene00001766	0.281455	0.944355	1	gst-18
WBGene00001767	-0.345553	0.700035	0.83056	gst-19
WBGene00001768	0.0718163	0.821023	0.902914	gst-20
WBGene00001769	0.123787	0.909848	1	gst-21
WBGene00001770	0.280732	0.479436	0.671377	gst-22
WBGene00001771	0.891993	0.496424	1	gst-23
WBGene00001772	0.972643	0.0154893	0.0712689	gst-24
WBGene00001773	1.02518	0.797903	1	gst-25
WBGene00001774	0.137177	0.580092	0.750923	gst-26
WBGene00001775	0.0182443	0.927847	0.96208	gst-27
WBGene00001776	0.113399	0.765015	0.868529	gst-28
WBGene00001777	2.13318	0.392109	1	gst-29
WBGene00001778	-0.912437	0.514639	1	gst-30
WBGene00001779	0.553362	0.706006	1	gst-31
WBGene00001780	1.03657	0.671056	1	gst-32
WBGene00001781	2.22367	0.040259	1	gst-33
WBGene00001782	0.0429945	0.977523	1	gst-34
WBGene00001783	1.20852	0.212422	0.412379	gst-35
WBGene00001784	0.428007	0.0399936	0.137514	gst-36
WBGene00001786	1.66604	0.00475967	0.0301295	gst-38
WBGene00001787	0.162319	0.762037	0.867012	gst-39
WBGene00001788	0.0467466	0.949044	0.97412	gst-40
WBGene00001789	0.525799	0.336676	0.544866	gst-41
WBGene00001790	-0.338009	0.335118	0.543307	gst-42
WBGene00001791	0.446025	0.296558	0.506971	gst-43
WBGene00001792	-1.25445	0.226048	1	gst-44
WBGene00001793	-0.280257	0.114438	0.278211	gsy-1
WBGene00001794	-0.35408	0.0277496	0.107433	gta-1
WBGene00001795	1.0454	1.25744e-06	4.03322e-05	gtl-1
WBGene00001796	0.843367	0.0389027	0.134844	gtl-2
WBGene00001803	2.67301	0.00590624	0.0352199	lite-1
WBGene00001804	-0.492788	0.75077	1	gur-3
WBGene00001805	0.264604	0.739043	0.854468	gur-4
WBGene00001806	0.749728	0.698814	1	gur-5
WBGene00001808	-0.965603	2.94933e-05	0.000553444	gut-2
WBGene00001811	-0.649633	0.119741	0.28595	haf-1
WBGene00001812	0.40084	0.0653432	0.192978	haf-2
WBGene00001813	-0.222231	0.240935	0.44858	haf-3
WBGene00001814	0.651098	0.00422087	0.0274334	haf-4
WBGene00001815	0.192283	0.36996	0.577485	hmt-1
WBGene00001816	-0.264316	0.308802	0.517626	haf-6
WBGene00001817	0.828269	0.0148373	0.0690984	haf-7
WBGene00001819	0.493022	0.0158974	0.0725057	haf-9
WBGene00001820	-0.579206	0.216116	0.417613	ham-1
WBGene00001821	1.09742	0.0883623	0.235626	ham-2
WBGene00001823	-0.69575	0.0123866	0.0606184	hap-1
WBGene00001824	0.209984	0.444404	0.643778	hbl-1
WBGene00001827	-0.341221	0.0317134	0.11812	hcf-1
WBGene00001828	-0.33783	0.457918	0.654762	hch-1
WBGene00001829	-0.293322	0.126412	0.29663	hcp-1
WBGene00001830	-0.204691	0.225494	0.429649	hcp-2
WBGene00001831	-0.66994	0.000933306	0.00874327	hcp-3
WBGene00001832	-0.281008	0.0970903	0.250377	hcp-4
WBGene00001833	-0.184953	0.281677	0.49105	hcp-6
WBGene00001834	-0.225581	0.212637	0.41273	hda-1
WBGene00001835	-0.170249	0.429584	0.632192	hda-2
WBGene00001836	-0.301326	0.11176	0.273841	hda-3
WBGene00001837	0.719316	0.00476225	0.0301295	hda-4
WBGene00001838	-0.265195	0.331834	0.53983	hda-10
WBGene00001839	-0.668356	0.747397	1	hdl-1
WBGene00001840	-0.613864	4.1753e-06	0.000108086	hel-1
WBGene00001841	-0.339003	0.796415	1	hen-1
WBGene00001842	-0.634206	0.615229	1	her-1
WBGene00001843	-0.0723539	0.717543	0.840248	hgo-1
WBGene00001844	0.0988762	0.715809	0.839918	hid-1
WBGene00001851	0.633365	0.000900663	0.00848328	hif-1
WBGene00001852	1.06237	0.0479825	0.156611	hil-1
WBGene00001853	-0.89556	2.64158e-05	0.00050915	hil-2
WBGene00001854	-0.578878	0.0273865	0.106525	hil-3
WBGene00001855	-0.971399	1.64169e-08	9.44635e-07	hil-4
WBGene00001856	-0.679024	1.1626e-05	0.000257575	hil-5
WBGene00001857	-1.34443	0.304692	1	hil-6
WBGene00001858	-0.472148	0.158566	0.343347	hil-7
WBGene00001859	-2.5631	0.475104	1	hil-8
WBGene00001860	0.152461	0.360151	0.568239	him-1
WBGene00001862	-0.287329	0.141735	0.319912	him-3
WBGene00001863	1.20567	7.2887e-07	2.58003e-05	him-4
WBGene00001864	-0.148915	0.658562	0.803571	him-5
WBGene00001865	0.0192144	0.932155	0.964066	him-6
WBGene00001867	-0.392072	0.107906	0.267597	him-8
WBGene00001869	-0.362494	0.0334199	0.122177	him-10
WBGene00001872	-0.169015	0.502737	0.689999	him-14
WBGene00001874	-0.229824	0.181155	0.373237	him-17
WBGene00001875	0.471935	0.814924	1	his-1
WBGene00001876	0.351523	0.828661	1	his-2
WBGene00001877	0.153758	0.9258	1	his-3
WBGene00001878	1.23946	0.421436	1	his-4
WBGene00001879	-1.55988	0.243939	1	his-5
WBGene00001880	-0.775431	0.565378	1	his-6
WBGene00001881	-2.24769	0.202769	1	his-7
WBGene00001882	-1.89093	0.300099	1	his-8
WBGene00001883	-0.156269	0.969249	1	his-9
WBGene00001886	-0.156269	0.969249	1	his-12
WBGene00001887	-0.156269	0.969249	1	his-13
WBGene00001890	-0.156269	0.969249	1	his-16
WBGene00001891	-1.0942	0.781677	1	his-17
WBGene00001892	-1.2226	0.68386	1	his-18
WBGene00001898	-1.00216	1.4869e-06	4.5587e-05	his-24
WBGene00001899	-0.156269	0.969249	1	his-25
WBGene00001905	-0.0759187	0.965118	1	his-31
WBGene00001906	-1.57934	0.0437476	0.146083	his-32
WBGene00001909	-0.00152487	0.995065	0.997566	his-35
WBGene00001910	-1.01997	7.05912e-05	0.00116131	C50F4.6
WBGene00001911	-0.109846	0.626973	0.783136	his-37
WBGene00001912	-0.993542	0.328414	1	his-38
WBGene00001914	-1.74042	0.068934	0.200174	his-40
WBGene00001915	0.0610376	0.789057	0.883759	his-41
WBGene00001916	-0.156269	0.969249	1	his-42
WBGene00001917	-0.156269	0.969249	1	his-43
WBGene00001919	-0.462562	0.800266	1	his-45
WBGene00001920	0.688794	0.863788	1	his-46
WBGene00001921	-0.93763	0.454192	1	his-47
WBGene00001922	-1.33205	0.0841136	0.228155	his-48
WBGene00001929	-0.462562	0.800266	1	his-55
WBGene00001930	0.688794	0.863788	1	his-56
WBGene00001931	0.342629	0.536857	0.718869	his-57
WBGene00001932	-1.4792	0.228161	1	his-58
WBGene00001933	-1.29065	0.0769325	0.215257	his-59
WBGene00001934	-1.0592	0.0290109	0.110657	his-60
WBGene00001935	-0.606413	0.38535	0.593873	his-61
WBGene00001936	-0.792299	0.22628	0.430608	his-62
WBGene00001937	-0.0438813	0.957554	0.978506	his-63
WBGene00001938	-0.112602	0.925233	1	his-64
WBGene00001939	-0.93763	0.454192	1	his-65
WBGene00001940	-1.4792	0.228161	1	his-66
WBGene00001941	-0.774083	0.211183	0.411142	his-67
WBGene00001942	-1.1497	0.00200461	0.0155713	his-68
WBGene00001944	-0.333693	0.895732	1	his-70
WBGene00001945	0.452352	0.0558806	0.173895	his-71
WBGene00001946	-0.578622	0.00014686	0.00207432	his-72
WBGene00001947	-0.682164	0.636565	1	his-73
WBGene00001948	-0.289629	0.524323	0.708912	hlh-1
WBGene00001949	-0.699933	0.00282145	0.020326	hlh-2
WBGene00001950	-1.15779	0.032183	0.119146	hlh-3
WBGene00001951	1.85144	0.536697	1	hlh-4
WBGene00001952	0.661935	0.504721	1	hlh-6
WBGene00001953	-0.730891	0.721865	1	hlh-8
WBGene00001954	2.33205	0.297238	1	hlh-10
WBGene00001955	1.03238	2.63952e-06	7.41816e-05	hlh-11
WBGene00001956	0.510885	0.741334	1	hlh-12
WBGene00001957	1.47058	0.511539	1	hlh-13
WBGene00001958	-0.00106454	0.999099	0.999758	hlh-14
WBGene00001959	-1.14715	0.689322	1	hlh-15
WBGene00001960	0.0188303	0.986447	1	hlh-16
WBGene00001961	1.89793	0.320223	1	hlh-17
WBGene00001962	-0.0145564	0.996474	1	hlh-19
WBGene00001964	-1.27967	0.558247	1	hlh-25
WBGene00001965	-1.15971	0.757906	1	hlh-26
WBGene00001966	1.0175	0.637637	1	hlh-27
WBGene00001967	-0.156269	0.969249	1	hlh-28
WBGene00001968	-0.323868	0.916344	1	hlh-29
WBGene00001971	-0.578789	0.000198115	0.00262017	hmg-1.1
WBGene00001972	-0.179735	0.33647	0.544866	hmg-1.2
WBGene00001973	-0.369066	0.011613	0.0579029	hmg-3
WBGene00001974	-0.456086	0.00247998	0.0184834	hmg-4
WBGene00001975	-0.295006	0.121835	0.289244	hmg-5
WBGene00001976	-0.805287	0.000372875	0.00428295	hmg-11
WBGene00001977	-0.868214	1.5583e-07	6.85482e-06	hmg-12
WBGene00001978	0.132039	0.466203	0.660463	hmp-1
WBGene00001979	-0.381244	0.0320512	0.118747	hmp-2
WBGene00001980	-0.0286243	0.887952	0.94084	hmr-1
WBGene00001981	-0.821337	0.190042	0.384357	hnd-1
WBGene00001983	-0.0284707	0.870766	0.930302	hoe-1
WBGene00001984	-0.635987	0.488321	0.67821	hog-1
WBGene00001985	-0.230783	0.355553	0.563841	hop-1
WBGene00001986	0.352592	0.530698	0.714436	hot-1
WBGene00001987	0.237229	0.746088	0.858396	hot-2
WBGene00001988	0.525886	0.482496	0.673532	hot-3
WBGene00001989	0.0089152	0.989423	0.994842	hot-4
WBGene00001990	-0.288029	0.704692	0.833028	hot-5
WBGene00001991	0.668621	0.301454	0.511024	hot-6
WBGene00001992	-0.0603889	0.948479	0.973743	hot-7
WBGene00001993	-0.280792	0.137987	0.31463	hpd-1
WBGene00001994	0.506071	0.0504907	0.161871	hpk-1
WBGene00001995	0.0644734	0.906224	0.951096	hpl-1
WBGene00001996	-0.256492	0.224821	0.428906	hpl-2
WBGene00001997	-0.284341	0.326799	0.535447	hpr-9
WBGene00001998	-0.232384	0.321509	0.52965	hpr-17
WBGene00001999	-0.537513	0.000383138	0.00437599	hrp-1
WBGene00002000	-0.302509	0.0757174	0.213291	hrp-2
WBGene00002001	-0.431995	0.0145273	0.0680987	hars-1
WBGene00002002	-0.527408	0.0117331	0.058358	hsb-1
WBGene00002003	-0.294074	0.121194	0.288175	hse-5
WBGene00002004	-0.0892966	0.614313	0.774897	hsf-1
WBGene00002005	-0.242362	0.123321	0.29203	hsp-1
WBGene00002007	-0.168666	0.275853	0.484466	hsp-3
WBGene00002008	-0.531515	0.000869248	0.0082514	hsp-4
WBGene00002010	-0.254122	0.253844	0.46181	hsp-6
WBGene00002011	0.271383	0.212203	0.412073	hsp-12.2
WBGene00002012	1.77213	0.0136183	0.0647884	hsp-12.3
WBGene00002013	1.72767	0.306691	1	hsp-12.6
WBGene00002015	0.688794	0.863788	1	hsp-16.1
WBGene00002016	1.89686	0.00230842	0.017397	hsp-16.2
WBGene00002017	0.688794	0.863788	1	hsp-16.11
WBGene00002018	2.4371	0.0017058	0.0137517	hsp-16.41
WBGene00002019	0.747846	0.85216	1	hsp-16.48
WBGene00002020	0.747846	0.85216	1	hsp-16.49
WBGene00002021	0.554648	0.0149922	0.0696861	hsp-17
WBGene00002023	0.0102077	0.959487	0.979106	hsp-25
WBGene00002024	-0.171296	0.398244	0.605933	hsp-43
WBGene00002025	-0.559844	0.00109483	0.00982431	hsp-60
WBGene00002026	3.01321	0.0571861	1	hsp-70
WBGene00002027	-0.175265	0.330092	0.538518	hsr-9
WBGene00002028	-0.109163	0.611949	0.77336	hst-1
WBGene00002029	-0.317377	0.420934	0.625528	hst-2
WBGene00002030	0.871224	0.310002	0.518303	hst-3.1
WBGene00002031	-0.67492	0.0561801	0.174624	hst-6
WBGene00002032	-0.558588	0.00692773	0.039451	htp-1
WBGene00002033	-0.538722	0.0130187	0.0629476	htp-2
WBGene00002034	-0.457405	0.00896838	0.0476104	htp-3
WBGene00002035	0.309246	0.0793051	0.219777	hum-1
WBGene00002036	0.151534	0.403307	0.610923	hum-2
WBGene00002037	0.973441	4.63826e-05	0.00081026	hum-4
WBGene00002038	0.715424	0.000497813	0.0053446	hum-5
WBGene00002039	0.629131	0.0331074	0.12151	hum-6
WBGene00002040	0.991763	0.00270146	0.0196751	hum-7
WBGene00002041	1.31366	1.60747e-08	9.33794e-07	hum-8
WBGene00002042	0.137877	0.707407	0.834778	hus-1
WBGene00002043	0.159013	0.436247	0.637055	hyl-1
WBGene00002044	0.242673	0.282638	0.492113	hyl-2
WBGene00002045	-0.416292	0.00392135	0.0258605	icd-1
WBGene00002046	-0.415079	0.0360436	0.12833	icln-1
WBGene00002047	-0.680726	0.000279112	0.0034056	icp-1
WBGene00002048	1.0545	5.06802e-07	1.91089e-05	ida-1
WBGene00002050	1.04166	1.72614e-06	5.11149e-05	ifa-1
WBGene00002051	-0.675004	0.158479	0.343281	ifa-3
WBGene00002052	-0.451784	0.0441434	0.146961	ifa-4
WBGene00002053	0.405224	0.0223071	0.0928255	ifb-1
WBGene00002054	0.786415	1.39338e-06	4.38264e-05	ifb-2
WBGene00002055	1.02739	5.32708e-06	0.000133078	ifc-1
WBGene00002056	0.931534	8.33774e-09	5.245e-07	ifc-2
WBGene00002057	0.94249	0.00085372	0.0081358	ifd-1
WBGene00002058	1.00119	0.00023775	0.00299432	ifd-2
WBGene00002059	-0.734511	4.52013e-06	0.00011505	ife-1
WBGene00002060	-0.478508	0.0450625	0.149278	ife-2
WBGene00002061	-0.578322	0.00248878	0.0185149	ife-3
WBGene00002062	-0.511822	0.215782	0.4175	ife-4
WBGene00002063	-0.671532	0.13934	0.316506	ife-5
WBGene00002064	-0.834677	8.48608e-10	6.86864e-08	iff-1
WBGene00002065	0.240892	0.117384	0.282434	iff-2
WBGene00002066	0.294367	0.126896	0.297364	ifg-1
WBGene00002067	0.839793	0.000171727	0.00233738	ifp-1
WBGene00002068	-0.798513	2.43135e-07	1.00405e-05	ify-1
WBGene00002069	1.22944	0.00981328	0.0511343	ikb-1
WBGene00002070	-0.143784	0.364032	0.571749	ile-1
WBGene00002071	-0.368616	0.102002	0.257788	ile-2
WBGene00002072	-0.264152	0.201746	0.400555	ima-1
WBGene00002073	-0.418402	0.00786241	0.0432914	ima-2
WBGene00002074	0.108901	0.594998	0.761345	ima-3
WBGene00002075	-0.165386	0.416494	0.621487	imb-1
WBGene00002076	-0.148634	0.459071	0.654872	imb-2
WBGene00002077	-0.0166411	0.928651	0.962749	imb-3
WBGene00002078	0.0385462	0.852911	0.91928	xpo-1
WBGene00002079	-0.484797	0.00466041	0.0296707	xpo-2
WBGene00002080	0.319429	0.100398	0.25538	xpo-3
WBGene00002081	0.0234645	0.908192	0.951944	ina-1
WBGene00002083	-0.286773	0.0572956	0.177184	inf-1
WBGene00002084	1.6768	0.0149226	0.0693893	ins-1
WBGene00002085	-0.735532	0.599378	1	ins-2
WBGene00002086	0.933366	0.29543	0.505691	ins-3
WBGene00002087	2.06918	0.0989321	1	ins-4
WBGene00002088	-0.733928	0.390125	0.598497	ins-5
WBGene00002089	1.09757	0.126253	0.296319	ins-6
WBGene00002090	2.17793	0.00676312	0.0388415	ins-7
WBGene00002091	1.41373	0.688045	1	ins-8
WBGene00002092	1.06095	0.618669	1	ins-9
WBGene00002093	0.371544	0.767717	1	ins-10
WBGene00002094	-0.107268	0.961179	1	ins-11
WBGene00002095	3.56812	0.0452524	1	ins-12
WBGene00002096	-1.96981	0.628626	1	ins-13
WBGene00002097	0.438681	0.714162	1	ins-14
WBGene00002099	0.281455	0.944355	1	ins-16
WBGene00002100	0.599674	0.153156	0.335721	ins-17
WBGene00002101	1.62573	0.0794938	0.220146	ins-18
WBGene00002102	-3.73337	0.111471	1	ins-19
WBGene00002103	0.688794	0.863788	1	ins-20
WBGene00002104	-1.0942	0.781677	1	ins-21
WBGene00002105	0.554063	0.581327	1	ins-22
WBGene00002106	2.25475	0.121579	1	ins-23
WBGene00002107	0.593355	0.638672	1	ins-24
WBGene00002108	0.983489	0.806016	1	ins-25
WBGene00002109	-0.121822	0.831232	0.908613	ins-26
WBGene00002110	-0.000409304	0.999534	0.99989	ins-27
WBGene00002111	0.95361	0.27092	0.479621	ins-28
WBGene00002112	0.663847	0.589747	1	ins-29
WBGene00002113	1.60614	0.0937743	0.244579	ins-30
WBGene00002114	0.39851	0.843583	1	ins-31
WBGene00002115	-0.629293	0.72519	1	ins-32
WBGene00002116	2.79386	0.219559	1	ins-33
WBGene00002117	-1.13766	0.0529023	0.166828	ins-34
WBGene00002118	1.03015	0.150276	0.331849	ins-35
WBGene00002119	0.747846	0.85216	1	ins-36
WBGene00002120	-0.934014	0.673511	1	ins-37
WBGene00002123	0.818454	0.0177732	0.0786387	inx-1
WBGene00002124	-0.898318	0.000109378	0.00164131	inx-2
WBGene00002125	-0.722048	9.66973e-05	0.00149174	inx-3
WBGene00002127	0.462532	0.0621775	0.186803	inx-5
WBGene00002128	0.962441	0.00640824	0.0373511	inx-6
WBGene00002129	0.212365	0.542985	0.723246	inx-7
WBGene00002130	0.409374	0.0287343	0.109809	inx-8
WBGene00002131	0.0987752	0.767454	0.869672	inx-9
WBGene00002132	0.446975	0.261168	0.469685	inx-10
WBGene00002133	-0.393995	0.38544	0.593937	inx-11
WBGene00002134	0.425498	0.0257954	0.102314	inx-12
WBGene00002135	0.404876	0.0514868	0.163811	inx-13
WBGene00002136	-0.123356	0.493987	0.68262	inx-14
WBGene00002137	0.0939643	0.702898	0.832249	inx-15
WBGene00002138	0.0581218	0.803945	0.892856	inx-16
WBGene00002139	0.535479	0.11282	0.27527	inx-17
WBGene00002140	0.314634	0.61214	0.77344	inx-18
WBGene00002141	1.04355	0.306053	1	inx-19
WBGene00002142	0.537576	0.496369	0.684742	inx-20
WBGene00002143	0.0300659	0.907025	0.951419	inx-21
WBGene00002144	-0.320334	0.0775034	0.215967	inx-22
WBGene00002146	0.309573	0.355349	0.563664	ipp-5
WBGene00002147	0.166015	0.349984	0.558512	ire-1
WBGene00002148	0.0330307	0.855667	0.92113	gon-14
WBGene00002149	0.76968	0.3577	0.565915	irk-1
WBGene00002150	0.665295	0.438936	0.639366	irk-2
WBGene00002151	0.126503	0.798812	0.889515	irk-3
WBGene00002152	0.226121	0.168573	0.356434	iars-1
WBGene00002153	0.0876332	0.622232	0.780184	iars-2
WBGene00002162	-0.122732	0.426903	0.630445	isp-1
WBGene00002163	1.35469	0.00317489	0.0221022	ist-1
WBGene00002169	-0.122618	0.479119	0.671132	isw-1
WBGene00002173	1.25948	1.24863e-09	9.65581e-08	itr-1
WBGene00002174	1.20127	2.92973e-06	8.13956e-05	itx-1
WBGene00002175	0.343806	0.19579	0.392429	jac-1
WBGene00002176	1.5606	0.000435485	0.00479785	jip-1
WBGene00002177	1.69117	0.0820798	0.224596	jkk-1
WBGene00002178	0.0374986	0.920831	0.958571	jnk-1
WBGene00002179	1.14616	1.47876e-06	4.54849e-05	jph-1
WBGene00002180	-0.832605	0.00284635	0.0204361	jtr-1
WBGene00002181	0.095414	0.809944	0.896292	kal-1
WBGene00002182	-0.364978	0.515017	0.701619	kap-1
WBGene00002183	-0.257655	0.133463	0.307006	kat-1
WBGene00002184	0.548264	0.368722	0.576219	kel-1
WBGene00002185	0.0509159	0.818244	0.901463	kel-3
WBGene00002186	2.19158	0.225632	1	kel-10
WBGene00002187	0.667569	0.00248856	0.0185149	kgb-1
WBGene00002188	1.6974	0.0267771	0.104837	kgb-2
WBGene00002189	1.07359	1.43138e-07	6.41267e-06	kin-1
WBGene00002190	0.871975	0.000297112	0.0035786	kin-2
WBGene00002191	-0.342215	0.0378712	0.132582	kin-3
WBGene00002192	0.088705	0.639713	0.791544	kin-4
WBGene00002193	0.298149	0.863696	1	kin-5
WBGene00002194	-0.156269	0.969249	1	kin-6
WBGene00002195	0.975366	0.111398	0.27323	kin-9
WBGene00002196	-0.490156	0.00443801	0.028524	kin-10
WBGene00002198	0.184119	0.786319	0.882238	kin-14
WBGene00002199	0.193714	0.658955	0.803573	kin-15
WBGene00002200	0.514501	0.240658	0.448151	kin-16
WBGene00002201	-0.0491529	0.753873	0.862574	kin-18
WBGene00002202	-0.220261	0.23451	0.440499	kin-19
WBGene00002203	0.0439884	0.85194	0.919244	kin-20
WBGene00002205	0.335598	0.831389	1	kin-23
WBGene00002206	0.747846	0.85216	1	kin-24
WBGene00002207	0.0722859	0.772153	0.872634	sid-3
WBGene00002208	0.377829	0.925266	1	kin-26
WBGene00002210	0.737771	0.00789734	0.0434443	kin-29
WBGene00002211	2.02061	0.116729	1	kin-30
WBGene00002213	0.212295	0.523464	0.708356	kin-32
WBGene00002214	-0.486086	0.00109264	0.00981195	klc-1
WBGene00002215	0.150814	0.449567	0.648404	klc-2
WBGene00002216	0.873707	0.00748064	0.0416999	klp-3
WBGene00002217	0.95761	0.000123448	0.00180183	klp-4
WBGene00002218	1.60744	0.253012	1	klp-6
WBGene00002219	-0.319026	0.15144	0.333323	klp-7
WBGene00002220	-0.0281862	0.942813	0.970388	gcc-1
WBGene00002222	0.33604	0.243076	0.450701	klp-11
WBGene00002223	0.653815	8.03178e-05	0.00128308	klp-12
WBGene00002224	0.413805	0.572851	0.746644	klp-13
WBGene00002225	-0.91589	6.11137e-07	2.26899e-05	klp-15
WBGene00002226	-0.621603	0.000271382	0.00334503	klp-16
WBGene00002227	2.56612	0.232682	1	klp-17
WBGene00002228	-0.363771	0.0353326	0.126753	klp-18
WBGene00002229	-0.393597	0.0229811	0.0946185	klp-19
WBGene00002230	0.243875	0.514778	0.701529	klp-20
WBGene00002231	0.017104	0.915344	0.955806	knl-1
WBGene00002232	0.278211	0.27796	0.486832	kpc-1
WBGene00002233	0.550474	0.400417	0.608216	kqt-1
WBGene00002234	0.668617	0.135438	0.310021	kqt-2
WBGene00002235	0.634694	0.23109	0.436407	kqt-3
WBGene00002238	-0.22651	0.171525	0.360665	kars-1
WBGene00002239	-0.0456368	0.875113	0.932731	ksr-1
WBGene00002240	0.218034	0.381215	0.589446	ksr-2
WBGene00002241	-0.291677	0.115119	0.27931	kup-1
WBGene00002242	1.43841	0.0925804	0.242454	kvs-1
WBGene00002243	0.562889	0.189977	0.384357	lad-2
WBGene00002244	-0.0252244	0.897627	0.946342	laf-1
WBGene00002245	-0.0861687	0.666239	0.808619	lag-1
WBGene00002246	-0.387369	0.730277	1	lag-2
WBGene00002247	0.102065	0.624378	0.781511	lam-1
WBGene00002248	0.372578	0.24196	0.449593	lam-3
WBGene00002249	-0.316671	0.0374934	0.131563	lap-1
WBGene00002250	0.053072	0.766197	0.868975	lap-2
WBGene00002251	-0.00161657	0.992401	0.996258	lat-1
WBGene00002252	0.281727	0.701645	0.831577	lat-2
WBGene00002253	-0.352302	0.0582443	0.178843	lbp-1
WBGene00002254	-0.715374	2.10006e-06	6.12904e-05	lbp-2
WBGene00002255	2.26911	3.29983e-36	3.64212e-33	lbp-3
WBGene00002256	-0.959424	1.59665e-05	0.000336544	lbp-4
WBGene00002257	0.247705	0.374504	0.582482	lbp-5
WBGene00002258	-0.179006	0.171725	0.360961	lbp-6
WBGene00002259	-0.0492334	0.872029	0.931161	lbp-7
WBGene00002260	-1.48839	0.507756	1	lbp-8
WBGene00002261	0.0990496	0.677757	0.815606	ldb-1
WBGene00002262	0.00939718	0.958362	0.978528	ldh-1
WBGene00002263	0.868581	1.1741e-05	0.00025965	lea-1
WBGene00002264	0.0759354	0.649368	0.798135	lec-1
WBGene00002265	0.882049	8.00206e-08	3.85528e-06	lec-2
WBGene00002266	0.4465	0.039347	0.135907	lec-3
WBGene00002267	-0.0933687	0.667978	0.809858	lec-4
WBGene00002268	-0.51307	0.0053397	0.032709	lec-5
WBGene00002269	-0.320839	0.0225749	0.0934156	lec-6
WBGene00002270	1.1809	0.14052	0.318294	lec-7
WBGene00002271	-0.00693464	0.965802	0.982867	lec-8
WBGene00002272	0.0626295	0.687955	0.822427	lec-9
WBGene00002273	0.299885	0.0519172	0.164588	lec-10
WBGene00002274	0.791747	0.00841404	0.0454425	lec-11
WBGene00002275	-0.720008	0.000384007	0.0043818	lem-2
WBGene00002276	-0.037147	0.850412	0.918248	lem-3
WBGene00002278	-0.209554	0.451131	0.649113	lep-2
WBGene00002280	1.12441	0.0122294	0.060088	let-2
WBGene00002282	0.529975	0.364503	0.572031	let-4
WBGene00002285	1.11661	0.690672	1	let-7
WBGene00002295	0.624079	0.00478196	0.0302227	let-19
WBGene00002297	-0.331375	0.0814695	0.223356	ect-2
WBGene00002299	1.24143	3.1243e-05	0.000577354	let-23
WBGene00002324	-0.635593	0.0161109	0.0732046	let-49
WBGene00002335	-0.153566	0.43192	0.634195	let-60
WBGene00002344	-0.2866	0.0420928	0.142631	let-70
WBGene00002348	1.25909	2.95364e-07	1.18742e-05	myo-1
WBGene00002363	-0.188217	0.297208	0.507511	let-92
WBGene00002368	-0.391995	0.028564	0.109517	let-99
WBGene00002393	-0.107661	0.89318	0.943703	lpr-1
WBGene00002497	0.517817	0.138504	0.315493	let-268
WBGene00002583	0.56134	0.00310369	0.0217187	let-363
WBGene00002601	-0.730691	0.313942	0.521776	let-381
WBGene00002632	0.510722	0.0267324	0.10473	let-413
WBGene00002637	0.157368	0.34645	0.555244	let-418
WBGene00002694	-0.0480993	0.821034	0.902914	let-502
WBGene00002696	-0.222433	0.196787	0.39393	let-504
WBGene00002717	0.422836	0.0580515	0.178541	let-526
WBGene00002783	0.396494	0.0344536	0.124867	let-607
WBGene00002804	-0.187367	0.33591	0.544278	let-630
WBGene00002827	0.609952	0.149901	0.331319	let-653
WBGene00002845	0.256465	0.239275	0.446256	let-711
WBGene00002850	0.300727	0.0743648	0.210752	let-716
WBGene00002855	-0.304675	0.0345491	0.125063	let-721
WBGene00002879	-0.308697	0.0786157	0.218365	let-754
WBGene00002881	1.205	0.00177088	0.0141636	let-756
WBGene00002889	-0.0514199	0.783393	0.880664	let-765
WBGene00002891	0.086754	0.573131	0.746929	let-767
WBGene00002915	1.36956	9.5225e-09	5.86866e-07	let-805
WBGene00002957	-0.211518	0.223478	0.427466	let-858
WBGene00002974	0.606383	0.239461	0.446403	lev-1
WBGene00002975	-0.206833	0.809297	0.896097	lev-8
WBGene00002976	0.728295	0.1538	0.336812	lev-9
WBGene00002977	0.787523	0.00348763	0.0237217	lev-10
WBGene00002978	0.176617	0.246524	0.454457	lev-11
WBGene00002979	0.754496	0.00218007	0.0166244	lfe-2
WBGene00002980	-0.556823	0.0001791	0.0024107	lgg-1
WBGene00002981	0.176686	0.317759	0.525601	lgg-2
WBGene00002982	-0.511286	0.0958365	0.248251	lgg-3
WBGene00002983	0.0709301	0.898695	0.946947	lgx-1
WBGene00002985	-0.363231	0.0171591	0.0766477	lig-1
WBGene00002986	0.20135	0.399703	0.607435	lig-4
WBGene00002987	1.45656	0.0788959	0.21884	lim-4
WBGene00002988	0.935055	0.250894	0.458854	lim-6
WBGene00002989	0.627247	0.159483	0.344499	lim-7
WBGene00002990	1.06002	0.0143342	0.0674278	lin-1
WBGene00002991	0.707837	0.0356658	0.127383	lin-2
WBGene00002992	-0.118855	0.611903	0.77336	lin-3
WBGene00002993	-1.83148	0.521948	1	lin-4
WBGene00002994	-0.44275	0.00766168	0.0424401	lin-5
WBGene00002996	-0.253517	0.418405	0.623142	lin-7
WBGene00002997	-0.502318	0.191394	0.386191	lin-8
WBGene00002998	0.09908	0.616291	0.7761	lin-9
WBGene00002999	0.114073	0.59926	0.764808	lin-10
WBGene00003000	2.00666	0.00639265	0.0372782	lin-11
WBGene00003001	-0.545329	0.162529	0.348474	lin-12
WBGene00003002	0.442896	0.0366929	0.129784	lin-13
WBGene00003003	1.18539	2.54962e-05	0.000495278	lin-14
WBGene00003006	0.2253	0.586883	0.755845	lin-17
WBGene00003007	0.183258	0.62775	0.783704	lin-18
WBGene00003008	0.914426	0.415642	1	lin-22
WBGene00003009	-0.0752099	0.681632	0.817595	lin-23
WBGene00003010	-0.189645	0.37751	0.585126	lin-24
WBGene00003011	0.173749	0.510593	0.697156	lin-25
WBGene00003012	-0.0530915	0.767834	0.869859	lin-26
WBGene00003014	-0.45448	0.019076	0.0829279	lin-28
WBGene00003015	0.729443	0.243699	0.451143	lin-29
WBGene00003017	1.71038	0.198344	1	lin-31
WBGene00003018	0.828439	0.524265	1	lin-32
WBGene00003019	0.250095	0.417239	0.62194	lin-33
WBGene00003020	-0.000980908	0.995348	0.997566	lin-35
WBGene00003021	0.0646281	0.756322	0.863914	lin-36
WBGene00003022	-0.554647	0.00304782	0.0214638	lin-37
WBGene00003024	0.86379	0.0495121	0.159471	lin-39
WBGene00003025	-0.266486	0.206981	0.406657	lin-40
WBGene00003026	0.24667	0.272499	0.481293	lin-41
WBGene00003029	0.0526509	0.954536	0.976974	lin-44
WBGene00003030	0.330573	0.0990916	0.253398	lin-45
WBGene00003031	3.224	0.0514017	1	lin-46
WBGene00003033	0.461516	0.67163	1	lin-48
WBGene00003034	0.16822	0.38529	0.593856	lin-49
WBGene00003035	-0.486543	0.0479766	0.156611	lin-52
WBGene00003036	-0.547271	0.000352104	0.0041184	lin-53
WBGene00003037	-0.580382	0.00113337	0.0100881	lin-54
WBGene00003038	-0.11146	0.733243	0.850918	lin-56
WBGene00003040	0.472631	0.01141	0.0572435	lin-59
WBGene00003041	-0.25	0.184569	0.376994	lin-61
WBGene00003043	0.39259	0.0761467	0.214132	lip-1
WBGene00003044	-0.336282	0.0799739	0.22094	lir-1
WBGene00003045	-0.265766	0.302115	0.511628	lir-2
WBGene00003046	-0.703106	0.307822	0.516412	lir-3
WBGene00003047	-0.134237	0.516051	0.702173	lis-1
WBGene00003048	0.295358	0.268305	0.476939	lit-1
WBGene00003052	-0.178423	0.251593	0.4597	lmn-1
WBGene00003053	-0.256121	0.114804	0.278879	lmp-1
WBGene00003055	-0.738516	0.00420799	0.0273643	lon-1
WBGene00003056	-0.0948883	0.755287	0.863297	lon-2
WBGene00003057	-1.78478	0.0677006	0.19775	lon-3
WBGene00003058	-0.245532	0.940708	1	lov-1
WBGene00003059	-0.526443	0.0175329	0.0780304	lpd-2
WBGene00003060	0.63155	0.00382877	0.0253473	lpd-3
WBGene00003061	-0.469547	0.00625472	0.0368276	lpd-5
WBGene00003062	-0.146445	0.391664	0.600025	lpd-6
WBGene00003063	-0.091892	0.566186	0.741539	lpd-7
WBGene00003064	-0.721425	0.000323798	0.00384285	lpd-8
WBGene00003065	-0.344081	0.0622931	0.186972	lpd-9
WBGene00003066	-0.17696	0.37265	0.58049	lpl-1
WBGene00003068	0.280211	0.20961	0.409964	lrk-1
WBGene00003071	1.32079	1.27512e-11	1.4203e-09	lrp-1
WBGene00003072	0.644558	0.00825904	0.0448448	lrp-2
WBGene00003073	0.161811	0.281865	0.49119	lars-1
WBGene00003074	-0.16579	0.463939	0.658869	lars-2
WBGene00003075	-0.461948	0.628815	1	lrx-1
WBGene00003076	-1.08906	7.3942e-07	2.60968e-05	lsm-1
WBGene00003077	-0.87107	0.000388442	0.00441167	lsm-3
WBGene00003078	-0.574749	0.0120836	0.0595887	lsm-4
WBGene00003079	-0.550418	0.0411501	0.140385	lsm-5
WBGene00003080	-1.11887	0.00013801	0.00197826	lsm-6
WBGene00003081	-1.02155	1.93659e-05	0.000391217	lsm-7
WBGene00003082	-0.825279	0.000225285	0.00289132	lsm-8
WBGene00003083	-0.267198	0.164034	0.35019	lst-1
WBGene00003084	-0.0889589	0.730501	0.849197	lst-2
WBGene00003085	-0.0328219	0.843251	0.913773	ccar-1
WBGene00003086	0.0247091	0.917586	0.956463	lst-4
WBGene00003087	-0.654508	0.0266611	0.104586	lsy-2
WBGene00003089	0.50374	0.149432	0.330828	ltd-1
WBGene00003090	-0.018761	0.904763	0.950647	lys-1
WBGene00003091	-0.648418	0.00041347	0.00462241	lys-2
WBGene00003092	-0.159848	0.865763	0.927816	lys-3
WBGene00003093	1.35815	4.18494e-16	9.23806e-14	lys-4
WBGene00003094	1.72208	0.0312811	0.117037	lys-5
WBGene00003095	2.42305	4.89495e-08	2.47623e-06	lys-6
WBGene00003096	2.12888	5.19732e-58	3.15503e-54	lys-7
WBGene00003097	0.978664	1.98507e-08	1.11578e-06	lys-8
WBGene00003098	0.377829	0.925266	1	lys-9
WBGene00003099	1.05579	1.4495e-05	0.000309286	lys-10
WBGene00003100	-2.95058	0.137337	1	mab-3
WBGene00003102	0.741909	0.336806	0.545003	mab-5
WBGene00003104	-0.145049	0.846665	0.915919	mab-7
WBGene00003106	1.27657	0.228265	1	mab-9
WBGene00003107	0.122562	0.825426	0.905857	mab-10
WBGene00003111	-0.55395	0.0233557	0.0956361	mab-20
WBGene00003112	0.844782	0.204934	0.404372	mab-21
WBGene00003114	1.38323	0.695503	1	mab-23
WBGene00003119	-0.397282	0.107649	0.267597	mac-1
WBGene00003123	-0.790351	1.33974e-06	4.24704e-05	mag-1
WBGene00003124	-0.133231	0.802087	0.891608	mai-1
WBGene00003129	-0.52499	0.0499223	0.160473	map-1
WBGene00003130	-0.566963	0.00122895	0.0107343	map-2
WBGene00003131	-0.156269	0.969249	1	mar-1
WBGene00003132	-0.170286	0.321229	0.529423	mat-1
WBGene00003133	0.0526802	0.768962	0.870487	mat-2
WBGene00003134	-0.193699	0.327021	0.535522	mat-3
WBGene00003136	0.195791	0.360295	0.568371	mau-2
WBGene00003142	-0.079204	0.768482	0.870289	mau-8
WBGene00003143	1.07554	0.00129403	0.0111728	max-1
WBGene00003144	0.0871044	0.709151	0.835336	max-2
WBGene00003148	-0.551266	0.00173711	0.0139459	mbf-1
WBGene00003149	0.225957	0.30125	0.510983	mbk-1
WBGene00003150	-0.0159567	0.930424	0.963682	mbk-2
WBGene00003151	0.481782	0.0402586	0.138176	mca-1
WBGene00003153	0.52392	0.0154743	0.0712689	mca-3
WBGene00003154	-0.495762	0.00456088	0.029188	mcm-2
WBGene00003155	-0.307548	0.0317497	0.11812	mcm-3
WBGene00003156	-0.574939	0.00103307	0.00947315	mcm-4
WBGene00003157	-0.475606	0.000433285	0.00477795	mcm-5
WBGene00003158	-0.397097	0.00661837	0.0382236	mcm-6
WBGene00003159	-0.589388	0.000282392	0.0034354	mcm-7
WBGene00003160	-0.335843	0.0372335	0.131068	mdf-1
WBGene00003161	-0.764038	1.31611e-05	0.000284828	mdf-2
WBGene00003162	-0.266951	0.105294	0.264126	mdh-2
WBGene00003163	1.18079	4.78566e-09	3.14069e-07	mdl-1
WBGene00003164	-0.403535	0.0332265	0.1218	mdt-6
WBGene00003165	1.47458	0.000269888	0.00333263	mec-1
WBGene00003166	1.14061	0.0151073	0.0701022	mec-2
WBGene00003167	-0.253606	0.76554	0.868718	mec-3
WBGene00003168	2.18038	0.0248769	0.0997412	mec-4
WBGene00003169	0.257242	0.392167	0.600222	mec-5
WBGene00003170	0.954203	0.318965	0.526807	mec-6
WBGene00003171	0.840637	0.00285944	0.020518	mec-7
WBGene00003172	0.167372	0.534414	0.717555	mec-8
WBGene00003173	1.07564	0.0504647	0.161871	mec-9
WBGene00003174	1.0278	0.230921	0.436407	mec-10
WBGene00003175	1.0001	0.000204974	0.00267591	mec-12
WBGene00003176	0.263653	0.86761	1	mec-14
WBGene00003177	-0.422495	0.0225581	0.0933779	mec-15
WBGene00003178	0.584925	0.0150783	0.0700061	mec-17
WBGene00003179	1.15506	0.0293643	0.111485	mec-18
WBGene00003181	0.95235	0.676174	1	med-2
WBGene00003182	1.20878	0.000478242	0.00519815	mef-2
WBGene00003183	-0.589813	0.000671564	0.00674397	mei-1
WBGene00003184	-0.377373	0.0428376	0.14411	mei-2
WBGene00003185	-0.322689	0.10183	0.257475	mek-1
WBGene00003186	-0.115252	0.584126	0.754043	mek-2
WBGene00003196	0.166753	0.361891	0.569672	mel-11
WBGene00003209	-0.073239	0.645803	0.795364	mel-26
WBGene00003210	0.0423832	0.80166	0.891484	mel-28
WBGene00003214	0.0782368	0.562272	0.737816	mel-32
WBGene00003216	-0.395005	0.0540397	0.169534	memi-1
WBGene00003218	-0.102207	0.551471	0.729903	mep-1
WBGene00003219	0.0407593	0.889813	0.941967	mes-1
WBGene00003220	0.10589	0.615791	0.775793	mes-2
WBGene00003221	0.128973	0.520041	0.705344	mes-3
WBGene00003222	-0.204522	0.366771	0.574279	mes-4
WBGene00003224	-0.148455	0.418945	0.623487	mes-6
WBGene00003225	-0.343484	0.0599331	0.18214	mev-1
WBGene00003228	-0.382952	0.0303507	0.114437	mex-1
WBGene00003229	-0.241099	0.245911	0.453808	mex-3
WBGene00003230	-0.230691	0.181366	0.373467	mex-5
WBGene00003231	-0.29696	0.0807271	0.222223	mex-6
WBGene00003232	0.749703	0.238828	0.445545	mgl-1
WBGene00003233	0.789158	0.0382536	0.133421	mgl-2
WBGene00003234	0.0380669	0.897221	0.946342	mif-1
WBGene00003235	-0.215448	0.401651	0.609251	mif-2
WBGene00003236	-0.324329	0.312799	0.521016	mif-3
WBGene00003237	-0.378571	0.729703	0.848513	mif-4
WBGene00003238	0.81245	0.0327566	0.120734	mig-1
WBGene00003239	-0.709122	0.0192848	0.0834592	mig-2
WBGene00003241	-0.376431	0.0236565	0.096575	mig-5
WBGene00003242	1.06546	2.81158e-08	1.51042e-06	mig-6
WBGene00003243	0.347847	0.171142	0.360158	mig-10
WBGene00003245	0.911361	0.0772762	0.21568	mig-13
WBGene00003246	-0.224256	0.316365	0.524367	mig-14
WBGene00003247	-0.0292191	0.899987	0.947351	mig-15
WBGene00003248	-0.0986992	0.866453	0.927992	mig-17
WBGene00003249	0.566762	0.43495	0.636193	mig-18
WBGene00003252	0.704551	0.515644	1	mig-21
WBGene00003253	0.00671077	0.97056	0.984684	mig-22
WBGene00003254	-0.221861	0.418914	0.623487	mig-23
WBGene00003258	-0.0616108	0.764067	0.868065	cogc-1
WBGene00003270	-0.156269	0.969249	1	mir-42
WBGene00003271	-0.156269	0.969249	1	mir-43
WBGene00003290	0.846184	0.657773	1	mir-62
WBGene00003298	0.983489	0.806016	1	mir-70
WBGene00003305	-0.156269	0.969249	1	mir-77
WBGene00003308	-1.76006	0.456264	1	mir-80
[truncated: 18,233 more rows]

## Sheet: SupplementaryTable3
Supplementary Table 3: RNAi screen of neuropeptide genes.
	nre-1(hd20);	lipl-4 Tg;
	lin-15b(hd126)	nre-1(hd20);
		lin-15b(hd126)
RNAi target	Day 21 survival	Day 28 survival
vector control	0.480.07	0.390.11
flp-1	0.710.23	0.500.05
flp-3	0.610.08	0.370.03
flp-5	0.500.10	0.500.55
flp-7	0.580.12	0.560.10
flp-9	0.470.08	0.390.12
flp-10	0.890.15	0.510.05
flp-11	0.650.13	0.370.19
flp-12	0.590.03	0.490.05
flp-14	0.750.14	0.400.06
flp-15	0.490.06	0.480.03
flp-17	0.700.07	0.450.11
flp-19	0.80(one trial)	0.380.19
flp-21	0.450.01	0.380.11
flp-32	0.500.04	0.420.08
ins-7	0.710.01	0.620.15
ins-17	0.600.00	0.460.06
ins-18	0.700.01	0.460.13
ins-26	0.490.01	0.500.00
ins-26	0.500.09	0.360.15
ins-30	0.600.15	0.550.01
ins-31	0.790.29	0.480.08
ins-35	0.550.14	0.430.25
ins-37	0.700.00	0.460.02
nlp-3	0.530.17	0.290.11
nlp-5	0.450.02	0.520.03
nlp-6	0.530.09	0.310.17
nlp-8	0.500.03	0.460.06
nlp-9	0.510.04	0.440.36
nlp-10	0.610.11	0.550.03
nlp-11	0.790.29	0.000.00
nlp-13	0.760.34	0.470.12
nlp-16	0.510.09	0.490.08
nlp-18	0.620.15	0.270.12
nlp-21	0.610.03	0.500.23
nlp-21	0.760.10	0.400.00
nlp-35	0.570.02	0.640.11
nlp-42	0.570.14	0.470.02
nlp-51	0.490.09	0.410.04

## Sheet: SupplementaryTable4
Supplementary Table 4: Summary of longitudinal survival analyses using mutants (related to Fig.1, Fig. 2, Fig. 4, Fig. 5, Fig. 7, Fig. 8, Extended Data Fig. 1, Extended Data Fig. 2, Extended Data Fig. 3, Extended Data Fig. 4, Extended Data Fig. 5, Extended Data Fig. 7).
Group	Genotype	Replicate	Lifespan	p-value 1#	p-value 2&	Number	Lab Code Strain Number‡	Figure Number	Lifespan Change†
			(Mean ± s.e.)			Total (censor)
A		#1	18.788 ± 0.423			90 (12)		Figure1a
	WT	#2	17.972 ± 0.689			90 (12)
		#3	17.162 ± 0.423			92 (16)
		#1	24.487 ± 0.637	< 0.001		91 (23)	MCW14		0.303
	lipl-4 Tg	#2	23.243 ± 0.593	< 0.001		90 (275)	MCW14		0.293
		#3	24.652 ± 0.632	< 0.001		90 (26)	MCW14		0.436
		#1	17.440 ± 0.426			70 (2)		Supplementary Figure 2c
	WT*	#2	17.432 ± 0.523			65 (2)
		#3	17.751 ± 0.742			89(12)
		#1	24.338 ± 0.699	< 0.001		70(3)	MCW14		0.396
	lipl-4 Tg*	#2	25.312 ± 0.592	< 0.001		65 (3)	MCW14		0.452
B		#3	26.416 ± 0.793	< 0.001		89 (12)	MCW14		0.488
		#1	23.983 ± 0.984		< 0.001	65 (9)	BX30
	fat-3(wa22)*	#2	24.132 ± 0.672		< 0.001	70 (10)	BX30
		#3	26.356 ± 0.935		< 0.001	93 (3)	BX30
		#1	19.423 ± 0.495	< 0.001	< 0.001	65 (3)	MCW1117		-0.19
	fat-3(wa22);lipl-4 Tg*	#2	19.932 ± 0.823	< 0.001	< 0.001	70 (4)	MCW1117		-0.174
		#3	21.187 ± 0.675	< 0.001	< 0.001	99 (3)	MCW1117		-0.196
C		#1	17.762 ± 0.692			80 (11)		Supplementary Figure 2b
	WT	#2	17.143 ± 0.163			80 (12)
		#3	17.360 ± 0.452			80 (15)
		#1	20.835 ± 0.628	< 0.001		83 (19)	MCW14		0.173
	lipl-4 Tg	#2	21.143 ± 0.218	< 0.001		83 (18)	MCW14		0.233
		#3	20.550 ± 0.457	< 0.001		84 (26)	MCW14		0.184
		#1	16.985 ± 0.438		0.951	80 (8)	BX24
	fat-1(wa9)	#2	17.185 ± 0.262		0.983	80 (9)	BX24
		#3	17.346 ± 0.525		0.612	80 (11)	BX24
		#1	18.214 ± 0.459	0.103	0.002	70 (10)	MCW643		0.072
	fat-1(wa9);lipl-4 Tg	#2	18.134 ± 0.528	0.382	0.002	77 (11)	MCW643		0.055
		#3	18.176 ± 0.517	0.419	0.003	75 (14)	MCW643		0.048
		#1	16.132 ± 0.671			89 (15)		Figure 2h
	WT	#2	14.927 ± 0.409			92 (10)
		#3	15.372 ± 0.538			90 (4)
		#1	26.051 ± 0.676	< 0.001		106 (26)	MCW14		0.615
D	lipl-4 Tg	#2	28.961 ± 0.506	< 0.001		90 (13)	MCW14		0.94
		#3	27.423 ± 0.385	< 0.001		90 (14)	MCW14		0.784
		#1	16.706 ± 0.588		0.756	95 (16)	MCW1118
	lbp-3(rax60)	#2	15.167 ± 0.400		0.619	88 (4)	MCW1118
		#3	15.183 ± 0.325		0.728	90 (3)	MCW1118
		#1	20.017 ± 0.628	< 0.001	< 0.001	91 (15)	MCW1143		0.198
	lbp-3(rax60);lipl-4 Tg	#2	19.894 ± 0.508	< 0.001	< 0.001	91 (28)	MCW1143		0.312
		#3	19.422 ± 0.723	< 0.001	< 0.001	90 (12)	MCW1143		0.279
E		#1	20.223 ± 0.597			80 (13)		Figure 2i
	WT	#2	19.526 ± 0.823			80 (13)
		#3	15.871 ± 0.461			101 (9)
		#1	25.631 ± 0.712	< 0.001		80 (26)	MCW966		0.267
	lbp-3 Tg #1	#2	24.824 ± 0.834	< 0.001		80 (26)	MCW966		0.271
		#3	20.002 ± 0.653	< 0.001		100 (18)	MCW966		0.26
		#1	17.435 ± 0.534			90 (3)		Supplementary Figure 2g
	WT	#2	17.578 ± 0.476			90 (7)
		#3	17.693 ± 0.638			89 (7)
		#1	22.643 ± 0.427	< 0.001		90 (12)	MCW1163		0.299
	lbp-3 Tg #2	#2	22.528 ± 0.523	< 0.001		90 (15)	MCW1163		0.282
		#3	22.394 ± 0.732	< 0.001		90 (16)	MCW1163		0.266
F		#1	19.231 ± 0.432			70 (7)		Figure 2o
	WT	#2	18.672 ± 0.342			70 (7)
		#3	16.200 ± 0.668			90 (30)		Supplementary Figure 2i
		#1	18.923 ± 0.723	0.982		70 (10)	MCW1129	Figure 2o	-0.016
	ges-1p::lbp3 nonTg	#2	18.346 ± 0.234	0.927		70 (9)	MCW1129		-0.017
		#3	15.999 ± 0.699	0.938		95 (23)	MCW1130	Supplementary Figure 2i	-0.012
		#1	22.823 ± 0.817	< 0.001		70 (15)	MCW1129	Figure 2o	0.206
	ges-1p::lbp3 Tg	#2	22.623 ± 0.349	< 0.001		68 (16)	MCW1129		0.233
		#3	22.723 ± 0.446	< 0.001		95 (23)	MCW1130	Supplementary Figure 2i	0.42
G		#1	17.161 ± 0.491			97 (71)	MCW1381	Figure 3e
	ges-1p::nslbp3 nonTg	#2	17.662 ± 0.547			81 (17)	MCW1381
		#3	18.599 ± 0.500			100 (30)	MCW1382	Supplementary Figure 3b
		#1	18.571 ± 0.518	0.085		75 (14)	MCW1381	Figure 3e	0.082
	ges-1p::nslbp3 Tg	#2	19.764 ± 0.582	0.005		90 (21)	MCW1381		0.119
		#3	19.360 ± 0.571	0.382		72 (20)	MCW1382	Supplementary Figure 3b	0.041
H		#1	17.650 ± 0.520			90 (14)		Figure 1j
	WT	#2	19.448 ± 0.469			89 (17)
		#3	17.438 ± 0.284			90 (5)
		#1	24.003 ± 0.552	< 0.001		135 (27)	MCW14		0.36
	lipl-4 Tg	#2	27.127 ± 0.601	< 0.001		90 (22)	MCW14		0.395
		#3	24.735 ± 0.328	< 0.001		90 4)	MCW14		0.418
		#1	17.628 ± 0.513		0.94	93 (12)	MCW630
	nlp-11(rax51)	#2	19.986 ± 0.477		0.951	90 (13)	MCW630
		#3	17.826 ± 0.835		0.978	90 (3)	MCW630
		#1	21.140 ± 0.577	<0.001	0.001	119 (26)	MCW629		0.199
	nlp-11(rax51);lipl-4 Tg	#2	20.282 ± 0.552	0.551	<0.001	102 (35)	MCW629		0.015
		#3	20.736 ± 0.382	<0.001	<0.001	90 (24)	MCW629		0.163
I		#1	18.595 ± 0.439			105 (91)		Figure 1k
	WT	#2	17.086 ± 0.458			90 (20)
		#3	16.967 ± 0.387			75 (34)
		#1	22.892 ± 0.549	< 0.001		104 (83)	MCW231		0.231
	nlp-11 Tg #1	#2	21.568 ± 0.551	< 0.001		109 (19)	MCW231		0.262
		#3	22.407 ± 0.551	< 0.001		104 (18)	MCW231		0.321
		#1	18.375 ± 0.402			105 (14)		Supplementary Figure 1e
	WT	#2	15.762 ± 0.351			114 (39)
		#3	14.455 ± 0.549			90 (14)
		#1	20.636 ± 0.528	< 0.001		109 (27)	MCW644		0.123
	nlp-11 Tg #2	#2	24.224 ± 0.529	< 0.001		120 (20)	MCW644		0.537
		#3	22.474 ± 0.599	< 0.001		90 (14)	MCW644		0.555
J		#1	17.121 ± 0.412			76 (10)	MCW289	Figure 1n
	ges-1p::nlp-11 nonTg	#2	15.912 ± 0.349			77 (9)	MCW289
		#3	16.683 ± 0.395			80 (5)	MCW290	Supplementary Figure 1h
		#1	18.419 ± 0.470	0.048		78 (16)	MCW289	Figure 1n	0.076
	ges-1p::nlp-11 Tg	#2	16.608 ± 0.454	0.11		75 (13)	MCW289		0.044
		#3	17.153 ± 0.438	0.328		80 (8)	MCW290	Supplementary Figure 1h	0.028
K		#1	15.000 ± 0.337			72 (7)	MCW291	Figure 1m
	rab-3p::nlp-11 nonTg	#2	13.742 ± 0.530			66 (11)	MCW292	Supplementary Figure 1g
		#3	15.234± 0.389			82 (28)	MCW293	Supplementary Figure 1g
		#1	19.007 ± 0.700	< 0.001		86 (27)	MCW291	Figure 1m	0.267
	rab-3p::nlp-11 Tg	#2	18.553 ± 0.527	< 0.001		84 (8)	MCW292	Supplementary Figure 1g	0.35
		#3	19.320 ± 0.490	< 0.001		94 (15)	MCW293	Supplementary Figure 1g	0.268
		#1	16.935 ± 0.538			100 (14)		Figure 2m
	WT	#2	17.103 ± 0.525			100 (13)
		#3	18.072 ± 0.467			90 (7)
		#4	17.671 ± 0.454			90 (6)
		#1	21.650 ± 0.643	< 0.001		100 (15)	MCW966		0.278
	lbp-3 Tg	#2	21.281 ± 0.633	< 0.001		101 (12)	MCW966		0.244
		#3	24.940 ± 0.482	< 0.001		93 (12)	MCW966		0.38
L		#4	24.448 ± 0.470	< 0.001		100 (9)	MCW966		0.384
		#1	17.260 ± 0.553		0.837	100 (14)	MCW630
	nlp-11(rax51)	#2	17.281 ± 0.518		0.581	100 (11)	MCW630
		#3	18.154 ± 0.440		0.887	100 (10)	MCW630
		#4	18.044 ± 0.424		0.642	100 (9)	MCW630
		#1	19.839 ± 0.536	0.002	0.007	100 (14)	MCW1368		0.149
	nlp-11(rax51);lbp-3 Tg	#2	19.215 ± 0.568	0.003	0.009	101 (12)	MCW1368		0.112
		#3	21.191 ± 0.466	< 0.001	< 0.001	81 (9)	MCW1368		0.167
		#4	21.442 ± 0.488	< 0.001	< 0.001	101 (20)	MCW1368		0.188
		#1	18.449 ± 0.407			100 (16)		Figure 3m
	WT	#2	18.674 ± 0.303			100 (8)
		#3	18.582 ± 0.565			100 (5)
		#1	24.333 ± 0.671	< 0.001		80 (19)	MCW966		0.319
	lbp-3 Tg	#2	23.399 ± 0.697	< 0.001		101 (18)	MCW966		0.253
		#3	23.932 ± 0.628	< 0.001		100 (12)	MCW966		0.288
		#1	14.480 ± 0.322		< 0.001	100 (0)	STE68
M	nhr-49(nr2041)	#2	13.811 ± 0.303		< 0.001	100 (16)	STE68
		#3	14.238 ± 0.397		< 0.001	100 (5)	STE68
		#1	13.680 ± 0.342	0.105	< 0.001	99 (24)	MCW1387		-0.055
	lbp-3 Tg; nhr-49(nr2041)	#2	13.316 ± 0.312	0.29	< 0.001	100 (24)	MCW1387		-0.036
		#3	13.542 ± 0.368	0.096	< 0.001	90 (12)	MCW1387		-0.049
	lbp-3 Tg; nhr-49(nr2041);	#1	22.947 ± 0.599	< 0.001	0.111	95 (25)	MCW1389		0.677
	rab-3p::nhr-49	#2	22.250 ± 0.516	< 0.001	0.032	101 (29)	MCW1389		0.671
		#3	22.853 ± 0.542	< 0.001	0.052	90 (16)	MCW1389		0.688
		#1	17.440 ± 0.426			70 (2)		Supplementary Figure 1a
	WT*	#2	17.432 ± 0.523			65 (2)
		#3	17.751 ± 0.742			89(12)
		#1	24.338 ± 0.699	< 0.001		70(3)	MCW14		0.396
	lipl-4 Tg*	#2	25.312 ± 0.592	< 0.001		65 (3)	MCW14		0.452
N		#3	26.416 ± 0.793	< 0.001		89 (12)	MCW14		0.488
		#1	25.537 ± 0.741		< 0.001	100 (5)	KP2018
	egl-21(n476)*	#2	26.923 ± 0.645		< 0.001	77 (6)	KP2018
		#3	26.728 ± 0.823		< 0.001	70 (5)	KP2018
		#1	21.387 ± 0.845	0.003	0.087	100 (8)	MCW1365		-0.163
	egl-21(n476);lipl-4 Tg*	#2	22.857 ± 0.729	0.035	0.089	72 (4)	MCW1365		-0.151
		#3	22.941 ± 0.836	0.024	0.094	80 (4)	MCW1365		-0.142
		#1	18.449 ± 0.407			100 (16)		Figure 3j
	WT	#2	18.568 ± 0.282			100 (4)
		#3	18.723 ± 0.359			90 (3)
		#1	24.333 ± 0.671	< 0.001		80 (19)	MCW966		0.319
	lbp-3 Tg	#2	23.810 ± 0.492	< 0.001		90 (15)	MCW966		0.282
O		#3	24.174 ± 0.836	< 0.001		90 (18)	MCW966		0.291
		#1	26.502 ± 0.648	0.025		81 (4)	MCW897		0.437
	lbp-8 Tg	#2	26.740 ± 0.430	< 0.001		90 (18)	MCW897		0.44
		#3	26.638 ± 0.527	< 0.001		90 (16)	MCW897		0.423
		#1	30.109 ± 0.680	< 0.001		98 (6)	MCW1208		0.136
	lbp-3 Tg;lbp-8 Tg	#2	30.032 ± 0.472	< 0.001		100 (17)	MCW1208		0.123
		#3	30.143 ± 0.537	< 0.001		90 (18)	MCW1208		0.132
		#1	18.911 ± 0.443			102 (21)		Figure 5h, Supplementary Figure 5e
	WT	#2	19.292 ± 0.460			100 (22)
		#3	19.752 ± 0.547			102 (33)
		#1	19.498 ± 0.433	0.383		121 (26)	MCW1468	Figure 5h	0.031
P	ges-1p::lbp-3(chim) Tg #1	#2	19.591 ± 0.592	0.846		99 (15)	MCW1468		0.015
		#3	20.456 ± 0.447	0.138		98 (10)	MCW1468		0.036
		#1	19.688 ± 0.506	0.274		100 (22)	MCW1469	Supplementary Figure 5e	0.041
	ges-1p::lbp-3(chim) Tg #2	#2	18.536 ± 0.397	0.431		120 (38)	MCW1469		-0.04
		#3	19.994 ± 0.606	0.675		100 (39)	MCW1469		0.012
Note:
# p-value 1: compare WT vs. Tg or Mutant vs. Mutant;Tg in the same group with the same replicate number using a log-rank test.
& p-value 2: compare WT vs. Mutant or Tg vs. Mutant;Tg in the same group with the same replicate number using a log-rank test.
‡ Details on the strain genotype are provided in Supplementary Table 5.
* FUDR is added to inhibit reproduction in the experiments where certain mutants cause internal hatching of progeny.
† Lifespan change: Tg or Mutant vs. Mutant;Tg in the same group with the same replicate number using a log-rank test.
Combined data from multiple replicates of one line are used to generate lifespan curves shown in figures.

## Sheet: SupplementaryTable5
Supplementary Table 5: Summary of longitudinal survival analyses using RNAi treatments (related to Fig. 1, Fig.2, Fig. 3, Fig.4, Fig.6, Extended Data Fig. 1,Extended Data Fig. 4).
Group	Genotype	RNAi	Replicate	Lifespan	p-value 1#	p-value 2&	Number	Lab Code Strain Name‡	Figure Number	Lifespan Change†
				(Mean ± s.e.)			Total (censor)
A			#1	16.324 ± 0.832			90 (4)		Figure 1h
	WT*	vector	#2	16.271 ± 0.842			90 (8)
			#3	16.438 ± 0.857			90 (6)
			#1	24.278 ± 0.259	<0.001		90 (15)	MCW14		0.487
	lipl-4 Tg*	vector	#2	25.216 ± 0.395	<0.001		90 (18)	MCW14		0.55
			#3	24.538 ± 0.428	<0.001		90 (8)	MCW14		0.493
			#1	13.681 ± 0.975		<0.001	100 (2)
	WT*	daf-16	#2	12.253 ± 0.791		<0.001	89 (17)
			#3	13.147 ± 0.825		<0.001	90 (4)
			#1	21.162 ± 0.432	<0.001	<0.001	100 (6)	MCW14		0.547
	lipl-4 Tg*	daf-16	#2	22.630 ± 0.494	<0.001	<0.001	91 (14)	MCW14		0.847
			#3	21.864± 0.468	<0.001	<0.001	90 (7)	MCW14		0.663
			#1	25.245 ± 0.264			90 (10)	KP2018
	egl-21(n476) *	vector	#2	25.935 ± 0.238			90 (11)	KP2018
			#3	25.487 ± 0.275			90 (12)	KP2018
			#1	23.613 ± 0.672	0.032		90 (12)	MCW1365		-0.07
	egl-21(n476);lipl-4 Tg*	vector	#2	23.840 ± 0.836	0.029		90 (13)	MCW1365		-0.088
			#3	23.538 ± 0.742	0.035		90 (14)	MCW1365		-0.082
			#1	16.452 ± 0.313		<0.001	98 (14)	KP2018
	egl-21(n476)*	daf-16	#2	14.496 ± 0.312		<0.001	91 (10)	KP2018
			#3	15.352 ± 0.334		<0.001	90 (16)	KP2018
	egl-21(n476);lipl-4 Tg*		#1	16.241 ± 0.291	0.731	<0.001	96 (11)	MCW1365		-0.013
		daf-16	#2	14.597 ± 0.346	0.845	<0.001	90 (9)	MCW1365		-0.007
			#3	15.352 ± 0.548	0.684	<0.001	90 (8)	MCW1365		0
	Intestinal RNAi
			#1	18.510 ± 0.481			102 (4)		Figure 1l
	WT	vector	#2	18.850 ± 0.447			110 (3)
			#3	18.634 ± 0.456			90 (5)
			#1	23.375 ± 0.551	<0.001		65 (1)	MCW1056		0.312
	lipl-4 Tg	vector	#2	23.618 ± 0.548	<0.001		72 (4)	MCW1056		0.253
			#3	23.543 ± 0.586	<0.001		90 (4)	MCW1056		0.263
B			#1	19.591 ± 0.476		0.087	96 (8)
	WT	nlp-11	#2	19.000 ± 0.488		0.502	95 (5)
			#3	19.234 ± 0.473		0.094	90 (7)
			#1	23.602 ± 0.579	<0.001	0.702	70 (8)	MCW1056		0.205
	lipl-4 Tg	nlp-11	#2	22.622 ± 0.592	<0.001	0.277	80 (11)	MCW1056		0.191
			#3	23.426 ± 0.584	<0.001	0.754	90 (12)	MCW1056		0.218
C			#1	17.051 ± 0.761		<0.001	70 (5)		Figure 2e
	WT	vector	#2	17.252 ± 0.674		<0.001	70 (7)
			#3	17.148± 0.694		<0.001	70 (4)
			#1	23.154 ± 0.692	<0.001		70 (10)	MCW1056		0.358
	lipl-4 Tg	vector	#2	23.253 ± 0.463	<0.001		70 (13)	MCW1056		0.348
			#3	23.148 ± 0.527	<0.001		70 (14)	MCW1056		0.35
			#1	17.801 ± 0.764		0.614	68 (9)
	WT	fat-1	#2	16.702 ± 0.771		0.865	64 (7)
			#3	17.426 ± 0.753		0.753	70 (8)
			#1	17.744 ± 0.442	0.551	<0.001	71 (15)	MCW1056		-0.003
	lipl-4 Tg	fat-1	#2	18.286 ± 0.622	0.839	<0.001	64 (8)	MCW1056		0.095
			#3	17.932 ± 0.548	0.762	<0.001	70 (12)	MCW1056		0.03
D			#1	17.412 ± 0.491			80 (9)		Figure 2f
	WT	vector	#2	18.711 ± 0.554			80 (8)
			#3	17.842 ± 0.523			80 (5)
			#1	22.403 ± 0.762	<0.001		74 (12)	MCW1056		0.287
	lipl-4 Tg	vector	#2	21.832 ± 0.832	0.001		84 (10)	MCW1056		0.167
			#3	22.623 ± 0.649	<0.001		80 (13)	MCW1056		0.268
			#1	15.621 ± 0.710		0.927	60 (24)
	WT	fat-3	#2	17.423 ± 0.701		0.087	60 (27)
			#3	18.862 ± 0.732		0.822	60 (17)
			#1	15.180 ± 0.944	0.055	<0.001	66 (27)	MCW1056		-0.028
	lipl-4 Tg	fat-3	#2	15.984 ± 0.713	0.351	<0.001	67 (24)	MCW1056		-0.083
			#3	16.521 ± 0.772	0.072	<0.001	65 (38)	MCW1056		-0.124
	Neuronal sensitive RNAi
E			#1	17.103 ± 0.525			100 (13)		Figure 1i
	WT	vector	#2	16.935 ± 0.538			94 (14)
			#3	16.845 ± 0.582			90 (12)
			#1	21.281 ± 0.633	0.001		101 (12)	MCW84		0.244
	lipl-4 Tg	vector	#2	21.650 ± 0.643	<0.001		80 (13)	MCW84		0.278
			#3	21.492 ± 0.627	<0.001		90 (11)	MCW84		0.276
			#1	17.281 ± 0.518		0.045	100 (11)
	WT	nlp-11	#2	17.260 ± 0.643		0.084	90 (12)
			#3	17.245 ± 0.735		0.098	90 (4)
			#1	17.215 ± 0.548	<0.001	<0.001	101 (12)	MCW84		-0.0038
	lipl-4 Tg	nlp-11	#2	17.839 ± 0.536	<0.001	<0.001	71 (17)	MCW84		0.034
			#3	17.462 ± 0.586	<0.001	<0.001	70 (8)	MCW84		0.013
F			#1	19.002 ± 0.455			95 (33)		Figure 2l, Supplementary Figure 2h
	WT*	vector	#2	19.238 ± 0.471			95 (35)
			#3	19.148 ± 0.436			90 (12)
			#1	23.635 ± 0.724	<0.001		90 (33)	MCW966		0.244
	lbp-3 Tg*	vector	#2	24.920 ± 0.701	<0.001		92 (38)	MCW966		0.295
			#3	24.436 ± 0.635	<0.001		90 (22)	MCW966		0.276
			#1	22.376 ± 0.636			105 (23)	MCW1391	Figure 2l	-0.053
	lbp-3 Tg; egl-21(n476)*	vector	#2	24.679 ± 0.608			100 (18)	MCW1391		-0.0097
			#3	23.269 ± 0.582			90 (15)	MCW1391		-0.048
			#1	17.344 ± 0.423		<0.001	92 (14)		Figure 2l, Supplementary Figure 2h
	WT*	daf-16	#2	15.519 ± 0.333		<0.001	100 (19)
			#3	16.472 ± 0.548		<0.001	90 (9)
			#1	22.004 ± 0.499	<0.001	<0.001	80 (17)	MCW966		0.269
	lbp-3 Tg*	daf-16	#2	23.479 ± 0.531	<0.001	0.048	80 (22)	MCW966		0.513
			#3	22.831 ± 0.472	<0.001	<0.001	90 (15)	MCW966		0.386
			#1	19.600 ± 0.377	<0.001	<0.001	100 (0)	MCW1391	Figure 2l	-0.109
	lbp-3 Tg; egl-21(n476)*	daf-16	#2	17.140 ± 0.505	<0.001	<0.001	100 (0)	MCW1391		-0.27
			#3	18.852 ± 0.438	<0.001	<0.001	90 (4)	MCW1391		-0.174
			#1	19.063 ± 0.455			99 (24)	MCW14	Figure 4g
	lipl-4 Tg	fat-3	#2	18.960 ± 0.469			100 (19)	MCW14
	vehicle		#3	18.354 ± 0.461			100 (16)	MCW14
			#1	24.507 ± 0.564	<0.001		85 (15)	MCW14		0.286
	lipl-4 Tg	fat-3	#2	24.773 ± 0.550	<0.001		90 (6)	MCW14		0.307
G	DGLA 10 µM		#3	23.348 ± 0.649	<0.001		95 (20)	MCW14		0.272
			#1	24.012 ± 0.618	<0.001		85 (22)	MCW14		0.26
	lipl-4 Tg	fat-3	#2	24.973 ± 0.580	<0.001		90 (14)	MCW14		0.317
	DGLA 100 µM		#3	24.775 ± 0.588	<0.001		100 (20)	MCW14		0.35
			#1	25.636 ± 0.637	<0.001		84 (18)	MCW14		0.345
	lipl-4 Tg	fat-3	#2	26.043 ± 0.646	<0.001		80 (13)	MCW14		0.374
	DGLA 1 mM		#3	26.345 ± 0.644	<0.001		95 (23)	MCW14		0.435
Note:
# p-value 1: Tg compared to WT controls under same RNAi conditions in the same group with the same replicate number or DGLA supplementation compared to vehicle controls under the same RNAi conditions in the same group with the same replicate number by a log-rank test.
& p-value 2: RNAi treated animals compared to empty vector controls with the same genotype in the same group with the same replicate number by a log-rank test.
‡ Details on the strain genotype is provided in Supplementary Table 5.
* FUDR is added to inhibit reproduction in the experiments where certain mutants cause internal hatching of progeny.
† Lifespan change: Tg compared to WT controls or DGLA supplementation compared to vehicle controls under the same RNAi conditions in the same group with the same replicate number by a log-rank test.
Combined data from multiple replicates of one line are used to generate lifespan curves shown in figures.

## Sheet: SupplementaryTable6
Supplementary Table 6: Gene expression values (TPM) of nhr-49 and nlp-11 for each neuronal cell type.
Neuron cell type	nhr-49	nlp-11
ADA	98.2432	0
ADE	41.9348	0
ADF	58.1773	0
ADL	44.3305	0
AFD	67.9864	0
AIA	36.5409	0
AIB	47.7597	2589.73
AIM	72.8288	6439.83
AIN	79.7503	2492.93
AIY	47.532	0
AIZ	27.7532	27788
ALA	20.8579	0
ALM	19.9149	0
ALN	0	574.776
AQR	45.7367	35.7005
AS	103.569	1146.24
ASEL	160.015	0
ASER	98.8479	0
ASG	41.2314	962.245
ASH	25.7618	0
ASI	114.413	0
ASJ	48.9958	0
ASK	70.5652	0
AUA	58.6195	372.188
AVA	54.5113	2441.51
AVB	66.0458	160.926
AVD	81.1261	0
AVE	46.1351	1998.14
AVF	32.0089	0
AVG	18.5039	786.483
AVH	13.866	226.854
AVJ	75.9038	0
AVK	11.8089	0
AVL	20.502	0
AVM	19.106	0
AWA	96.6282	0
AWB	33.3074	0
AWC_OFF	76.176	0
AWC_ON	83.5887	0
BAG	118.894	284.193
BDU	88.3502	0
CAN	29.1797	0
CEP	55.8228	0
DA	77.0792	387.395
DA9	0	1333.25
DB	82.0365	0
DB01	54.5418	0
DVA	21.4362	2098.01
DVB	58.1152	393.546
DVC	10.7516	2254.49
FLP	156.1	761.403
HSN	48.3539	0
I1	5.26109	0
I2	171.722	0
I3	0	341.956
I4	101.561	543.567
I5	85.8384	1844.76
I6	0	0
IL1	34.9777	804.567
IL2_DV	78.4377	0
IL2_LR	80.9956	70.7088
LUA	88.7029	1424.11
M1	49.6021	0
M2	69.7006	1729.13
M3	59.7396	206.849
M4	0	90.0374
M5	88.4776	148.096
MC	109.081	0
MI	51.7754	0
NSM	87.0794	3333.33
OLL	24.5374	99.1519
OLQ	38.7076	0
PDA	53.7088	41.1953
PDB	19.1471	10420.6
PDE	51.0349	0
PHA	21.3544	0
PHB	96.3439	0
PHC	14.9189	0
PLM	17.4928	0
PLN	24.926	584.831
PQR	27.3393	0
PVC	46.5667	0
PVD	26.1909	643.889
PVM	10.421	0
PVN	114.756	0
PVP	30.4832	2427.05
PVQ	55.252	181.267
PVR	25.3755	752.406
PVT	3.01593	175.732
PVW	144.7	1073.47
RIA	34.3002	0
RIB	66.7348	0
RIC	46.6372	703.574
RID	16.3895	0
RIF	183.181	1918.94
RIG	41.1397	5101.22
RIH	83.2948	4940.8
RIM	28.7135	1038.24
RIP	32.0812	0
RIR	93.9517	0
RIS	31.4238	2436.25
RIV	23.5624	1017.73
RMD_DV	71.8418	0
RMD_LR	59.127	1728.22
RME_DV	0	1250.17
RME_LR	102.337	0
RMF	70.4625	706.22
RMG	73.7195	309.968
RMH	13.569	1741.08
SAA	106.351	0
SAB	107.376	0
SDQ	77.7801	150.118
SIA	60.079	0
SIB	102.771	0
SMB	39.4874	0
SMD	48.3091	3620.35
URA	66.3682	6467.93
URB	50.3959	4932.5
URX	38.5922	2697.34
URY	0	0
VA	81.5608	213.233
VA12	86.5901	337.726
VB	71.3841	0
VB01	68.7805	0
VB02	80.6214	0
VC	45.2602	0
VC_4_5	50.9678	243.572
VD_DD	135.585	0
Note:
Numbers show gene expression values (TPM) using a threshold equal to 2 for each neuronal cell type.
Neuronal cell types expressing both nhr-49 and nlp-11 are shaded.

## Sheet: SupplementaryTable7
Supplementary Table 7. List of mutant and transgenic C. elegans strains generated in this study
Strain	Source	Lab Code
WT	CGC
raxIs3[ges-1p::lipl-4::sl2-GFP; myo-2p::mCherry]	Folick et al. 1	MCW14
egl-21(n476)	CGC	KP2018
raxIs3[ges-1p::lipl-4::sl2-GFP; myo-2p::mCherry];egl-21(n476)	This Study	MCW1365
fat-3(wa22)	CGC	BX30
raxIs3[ges-1p::lipl-4::sl2-GFP; myo-2p::mCherry];fat-3(wa22)	This Study	MCW1117
fat-1(wa9)	CGC	BX24
raxIs3[ges-1p::lipl-4::sl2-GFP; myo-2p::mCherry];fat-1(wa9)	This Study	MCW643
lbp-3(rax60)	This Study	MCW1118
raxIs3[ges-1p::lipl-4::sl2-GFP; myo-2p::mCherry];lbp-3(rax60)	This Study	MCW1143
raxIs141[lbp-3p::lbp-3::sl2-GFP; myo-2p::mCherry]	This Study	MCW966
raxIs119 [lbp-3p::lbp-3::gfp, myo-2p::mCherry]	This Study	MCW1163
Ex440[ges-1p::lbp-3::sl2-GFP;myo-2p::mCherry]	This Study	MCW1129
Ex441[ges-1p::lbp-3::sl2-GFP;myo-2p::mCherry]
Ex426[ges-1p::lbp-2SL2GFP;myo-2p::mCherry]		MCW1130
Ex545[ges-1p::nslbp3 Tg::sl2-GFP; myo-2p::mCherry]	This Study	MCW1381
Ex546[ges-1p::nslbp3 Tg::sl2-GFP; myo-2p::mCherry]		MCW1382
raxIs22[nlp-11Tg::sl2-GFP;myo-2p::mCherry]	This Study	MCW644
nlp-11(rax51)	This Study	MCW630
raxIs3[ges-1p::lipl-4::sl2-GFP; myo-2p::mCherry];nlp-11(rax51)	This Study	MCW629
raxEx70[ges-1p::nlp-11::sl2-GFP; myo-2p::mCherry]	This Study	MCW289
raxEx71[ges-1p::nlp-11::sl2-GFP; myo-2p::mCherry]		MCW290
raxEx72[rab-3p::nlp-11; myo-2p::mCherry]	This Study	MCW291
raxEx73[rab-3p::nlp-11; myo-2p::mCherry]		MCW292
raxEx74[rab-3p::nlp-11; myo-2p::mCherry]		MCW293
raxIs119 [lbp-3p::lbp-3::gfp, myo-2p::mCherry];nlp-11(rax51)	This Study	MCW1368
raxIs86[lbp-8p::lbp-8::3xflag::sl2-RFP; myo-2p::GFP]	Ramachandran et al. 12	MCW897
raxIs86[lbp-8p::lbp-8::3xflag::sl2-RFP; myo-2p::GFP]; raxIs141[lbp-3p::lbp-3::sl2-GFP]	This Study	MCW1208
raxIs132[lbp-2p::lbp-2::sl2gf; myo-2p::mCherry]	This Study	MCW1181
raxIs119 [lbp-3p::lbp-3::gfp, myo-2p::mCherry];	This Study	MCW1318
raxIs114[sur-5p:lmp-1::RFP-3XHA;unc-76(+)]
raxEx509[ges-1p::lbp-3::RFP::sl2-GFP]	This Study	MCW1264
raxIs3[ges-1p::lipl-4::sl2-GFP; myo-2p::mCherry];	This Study	MCW84
nre-1(hd20); lin-15b(hd126)
nre-1(hd20); lin-15b(hd126)	CGC	VH624
raxIs119 [lbp-3p::lbp-3::gfp, myo-2p::mCherry];egl-21(n476)	This Study	MCW1391
Is[ges-1p::RDE-1::unc54 3'UTR, myo-2p::RFP3];rde-1 (ne219)	J. Mello	JM45
nhr-49(nr2014)	CGC	STE68
nhr-80(tm1011)	CGC	BX165
raxIs119 [lbp-3p::lbp-3::gfp, myo-2p::mCherry];nhr-49(nr2041)	This Study	MCW1377
raxIs3[ges-1p::lipl-4::sl2-GFP; myo-2p::mCherry];nhr-49(nr2041)	This Study	MCW1387
raxIs3[ges-1p::lipl-4::sl2-GFP; myo-2p::mCherry];nhr-80(tm1011)	This Study	MCW1388
rab-3p::nhr-49::unc-54 3'UTR, myo-3p::mCherry	CGC336	WBM179
raxIs119 [lbp-3p::lbp-3::gfp, myo-2p::mCherry];nhr-49(nr2041); rab-3p::nhr-49::unc-54 3'UTR, myo-3p::mCherry	This Study	MCW1389
raxIs3[ges-1p::lipl-4::sl2-GFP; myo-2p::mCherry]; fat-3(wa22);lbp-3(rax60)	This Study	MCW1393
raxEx586 [ges-1p::lbp-3(chim)::sl2::gfp]	This Study	MCW1468
raxEx587 [ges-1p::lbp-3(chim)::sl2::gfp]		MCW1469
raxEx581 [ges-1p::lbp-3::gfp]	This Study	MCW1463
raxEx599 [ges-1p::lbp-3(chim)::3xHA::sl2::gfp]	This Study	MCW1486
raxEx600 [ges-1p::lbp-3(chim)::3xHA::sl2::gfp]		MCW1487
raxEx602 [rab-3p::GBP::SAX-7::sl2::mKate2]	This Study	MCW1489
raxEx603 [rab-3p::GBP::sl2::mKate2]	This Study	MCW1490
raxEx604 [nhr-49p::nhr-49::mKate2];raxIs22[nlp-11::sl2gfp]	This Study	MCW1491
raxEx603 [rab-3p::GBP::sl2::mKate2];raxEx581 [ges-1p::lbp-3::gfp]	This Study	MCW1499
raxEx509[ges-1p::lbp-3::RFP::sl2GFP];raxIs3[ges-1p::lipl-4::SL2GFP]	This Study	MCW1504
raxEx548[egl-21p::egl-21::sl2::GFP]	This Study	MCW1413
raxEx609 [ges-1p::nslbp-3::RFP::sl2GFP]	This Study	MCW1496
raxIs3[ges-1p::lipl-4::SL2GFP];raxIs103[sur-5p:lmp-1::RFP-3XHA;unc-76(+)]	This Study	MCW923
raxIs103[sur-5p:lmp-1::RFP-3XHA;unc-76(+)]	This Study	MCW831
raxEx402[ges-1p::lipl-4::sl2-GFP];rde-1 (ne219); Is[ges-1p::RDE-1::unc54 3'UTR, myo2p::RFP3]	This Study	MCW1056

## Sheet: SupplementaryTable8
Supplementary Table 8. List of primer sequences
Primer name	Primer sequence	Source	Experimental assay
rpl-32 - rev	AGGGAATTGATAACCGTGTCCGCA	This Study	qRT-PCR
rpl-32 - rev	TGTAGGACTGCATGAGGAGCATGT	This Study	qRT-PCR
nlp-11 - fwd	AGTGCTCCAATGGCAAGCGACTAT	This Study	qRT-PCR
nlp-11 - rev	AAGCTGGAGAAATTGCAGGGCTTC	This Study	qRT-PCR
egl-3 - fwd	TGCTGGACTCATTGACACTCCACA	This Study	qRT-PCR
egl-3 - rev	TTGAGATCCGGCACATCCATCAGT	This Study	qRT-PCR
egl-21 - fwd	ACTTCCTCGATTCTGGGAGGACAA	This Study	qRT-PCR
egl-21 - rev	ACCATTCCCTTAACTCCGCTGTGA	This Study	qRT-PCR
sbt-1 - fwd	ACACGGATGCTTGGAGGAGTTTGA	This Study	qRT-PCR
sbt-1 - rev	TGAACATATGCTCCTGGTCGCAGA	This Study	qRT-PCR
pgal-1 - fwd	TTCCCGGAGAGGATCAAGCTCATT	This Study	qRT-PCR
pgal-1 - rev	TGTTACAGTACCCATCGGCCACAA	This Study	qRT-PCR
pghm-1 - fwd	TGGATGCACCACCACTTGAATTGC	This Study	qRT-PCR
pghm-1 - rev	TGCATGACAAGGTGACGGATGTTG	This Study	qRT-PCR
lbp-3 - fwd	TCATTGTCCATCTGCTCTTG	This Study	Genotyping
lbp-3 - rev	ACCTTGGCTAATCTGTTCTATG	This Study	Genotyping
nlp-11 - fwd	GTGAGTTGTTGGTGCAAAGAG	This Study	Genotyping
nlp-11 - rev	AGGTGGAGAGGGATGTATGA	This Study	Genotyping
egl-21 - fwd	CTGTTGAGATCGACTCCGTTGATG	This Study	Genotyping
egl-21 - rev	TTCCTCGTTTCTTTCACGTCCGCT	This Study	Genotyping
fat-1 - fwd	GAAAGAGATCTCGTTAAATCAATC	This Study	Genotyping
fat-1 - rev	TTGTCGTTAAAACATTATTTGTCGC	This Study	Genotyping
fat-3 - fwd	GATATCAATGTATCAGCATATGATG	This Study	Genotyping
fat-3 - rev	CGTGATGAGTGTTATGCTGTAAA	This Study	Genotyping
nhr-49(nr2041)ext - fwd	CGTCCGTGAAATGAGATCGG	This Study	Genotyping
nhr-49(nr2041)ext - rev	CTCTCAAGGCTCTGACTCAG	This Study	Genotyping
nhr-49(nr2041)int - fwd	GTCATTCAGGTCCATGTTCTATC	This Study	Genotyping
nhr-49(nr2041)int - rev	GCACAACCGAGGTAGTGAGT	This Study	Genotyping
nhr-80(tm1011)ext - fwd	CATCGCAGGCATGATCTCGT	This Study	Genotyping
nhr-80(tm1011)ext - rev	GTATCTACACGGAGGCGCAG	This Study	Genotyping
nhr-80(tm1011)int - fwd	CCCCACTGATATCCGTCTCA	This Study	Genotyping
nhr-80(tm1011)int - rev	GCGGCATCATATCAACAATC	This Study	Genotyping
lbp-3p genomic - fwd	GCTGTGTAAGATAGTGTAAG	This Study	Cloning
lbp-3p genomic - rev	TTTTTGTGAGATCATGCAATTTTTG	This Study	Cloning
lbp-3 cDNA - fwd	ATG AAT CTG TAC TTA ACT TTA TTC T	This Study	Cloning
lbp-3_cDNA - rev	CTACTTCTTTCCGGTCGAG	This Study	Cloning
lbp-3 ns cDNA - fwd	ATG GCT GAG GCG GCT TCT GA	This Study	Cloning
lbp-3 ns cDNA - rev	CTACTTCTTTCCGGTCGATCG	This Study	Cloning
nlp-11p genomic - fwd	TCAATTCCACTGCTGTCTTGTTG	This Study	Cloning
nlp-11p genomic - rev	GTCTAACAAAACACTTTATTCTCGTC	This Study	Cloning
nlp-11 cDNA - fwd	ATGATGAGCACATTGGCAC	This Study	Cloning
nlp-11 cDNA - rev	TTAACGACGTCCGGCTCG	This Study	Cloning
nhr-49p genomic fwd	CTGGACGCCGTCTACATTG	This Study	Cloning
nhr-49p genomic rev	ACTACCTCCACCTCCGAG	This Study	Cloning
egl-21p genomic - fwd	ATCTTTTGTCTATTTTGTTATTTTTAGTTTTCTG	This Study	Cloning
egl-21p genomic - rev	TTAACGACGACGGGCAATC	This Study	Cloning
sax-7::GBP - fwd	ATGGGGTTACGAGAGACG	This Study	Cloning
sax-7::GBP - rev	GACAAACGTCGACGTTGATC	This Study	Cloning
GBP - fwd	ATGGATCAAGTCCAACTGGTG	This Study	Cloning
GBP - rev	GCTGGAGACGGTGACCTG	This Study	Cloning

## Sheet: SupplementaryTable9
Supplementary Table 9. List of sgRNAs, crRNAs and tracrRNAs
crRNA name	Sequence	Source
lbp-3 - fwd	AAGAAUACACUCUACCACGUUUUAGA	This Study
lbp-3 - rev	UUGGUUCAAGCGAUCGACGUUUUAG	This Study
nlp-11 - fwd	CCTCCCAAGACGTAATGATGACG	This Study
nlp-11 - rev	ACATCAACAAATAAAATACCATACCAACGA	This Study
dpy-10	GCUACCAUAGGCACCACGAG	Arribere et al. 43
tracrRNA	AACAGCAUAGCAAGUUAAAAUAAGGCUAGU	Deltcheva et al. 46
	CCGUUAUCAACUUGAAAAAGUGGCACCGAGU
	CGGUGCUUUUUUU
