# Supplementary material for: Lysosome lipid signalling from the periphery to neurons regulates longevity
Source: Nat Cell Biol. 2022 Jun 9;24(6):906–16. doi: 10.1038/s41556-022-00926-8 (PMC9203275; doi:10.1038/s41556-022-00926-8)
Supplement: Source Data Fig. 1 — Statistical source data. [file 41556_2022_926_MOESM4_ESM.xlsx]

## Sheet: Figure 1
Figure 1c
	WT				lipl-4Tg				ttest
Gene Name	replicate1	replicate2	replicate3		replicate1	replicate2	replicate3
egl-3	1	1	1		2.86	3.03	2.78		1.37419e-05
egl-21	1	1	1		3.14	3.3	3.52		3.00373e-05
sbt-1	1	1	1		3.77	4.05	4.05		5.91847e-06
pgal-1	1	1	1		3.08	3.42	3.24		2.16291e-05
pghm-1	1	1	1		2.96	3.43	3.07		0.000110038
Figure 1e
Neuropeptide					DESeq2
encoding genes	replicate1	replicate2	replicate3		|fold change| ≥ 1.5; FDR < 0.05
flp-34	4.16662	15.4084	4.17056
flp-32	5.09798	3.54637	3.79985
flp-19	3.98688	2.15717	2.78038
flp-16	3.99694	1.82618	2.94135
flp-15	7.05874	3.9591	6.50608
flp-14	1.93013	2.80305	3.26546
flp-12	2.90029	3.32531	1.95585
flp-9	2.9178	3.12332	3.22271
flp-5	5.2287	2.71913	3.15109
flp-4	3.03918	4.62251	3.75351
flp-3	2.68697	2.84199	3.30437
flp-1	2.77775	2.6394	4.73657
nlp-80	3.13722	3.08168	3.39206
nlp-71	5.0653	3.42408	7.84066
nlp-58	4.16662	5.13612	6.6729
nlp-51	7.20367	10.7758	11.7888
nlp-49	1.94835	3.22791	3.05317
nlp-35	2.94114	14.5524	3.75351
nlp-21	2.55751	1.80716	2.02967
nlp-18	3.43133	3.79095	2.06333
nlp-16	2.77064	1.49113	1.32477
nlp-15	2.19144	2.90096	2.59502
nlp-14	1.75892	2.53854	3.19743
nlp-13	2.3284	1.93216	3.63977
nlp-11	1.38145	3.40061	1.26542
nlp-10	3.84611	1.74497	2.13162
nlp-9	2.69605	2.44577	2.74066
nlp-8	2.78634	3.12196	3.66083
nlp-6	2.67069	1.93295	2.24569
nlp-5	3.92152	2.32348	5.28271
nlp-3	1.96076	2.03305	2.00187
ins-8	35.3453	39.2352	50.9823
ins-7	13.7253	20.1165	19.5182
ins-1	11.7646	2.39686	6.25584
pghm-1	1.84244	2.79853	2.4838
pgal-1	2.56483	2.06649	3.43029
sbt-1	2.42964	2.47206	2.29825
egl-21	2.12416	2.12768	2.10468
egl-3	2.49124	2.12659	2.91256
