# Supplementary material for: Lysosome lipid signalling from the periphery to neurons regulates longevity
Source: Nat Cell Biol. 2022 Jun 9;24(6):906–16. doi: 10.1038/s41556-022-00926-8 (PMC9203275; doi:10.1038/s41556-022-00926-8)
Supplement: Source Data Fig. 3 — Statistical source data. [file 41556_2022_926_MOESM5_ESM.xlsx]

## Sheet: Figure 3
Figure 3a
	WT						lipl-4 Tg										2-way-ANOVA with Holm-Sidak correction calculated using GraphPad Prism
Lipid Species	replicate1	replicate2	replicate3	replicate4	replicate5	replicate6	replicate1	replicate2	replicate3	replicate4	replicate5	replicate6	replicate7	replicate8	replicate9			Significant?	Adjusted P value	Mean1	Mean2	Difference
C8:0	1.21798	0.78202	1.17313	0.826867	1.19537	0.804632	0.746817	0.823122	1.03209	0.823224	0.89761	1.07863	0.869795	0.825602	1.06377		C8:0	ns	0.9963	1	0.9067	-0.09364
C9:0	1.13439	0.865605	1.06017	0.939831	1.10374	0.896263	0.973064	0.868285	1.11436	0.992853	0.932938	1.1727	0.952037	0.850845	0.987948		C9:0	ns	0.9998	1	0.9828	-0.01567
C12:0	1.21273	0.787267	1.15265	0.84735	1.11817	0.881833	1.02095	1.11041	1.13898	1.03533	1.13691	1.22964	1.0722	1.04316	1.12782		C12:0	ns	0.9963	1	1.102	0.1023
C14:0	1.04685	0.953155	1.14875	0.851249	1.17725	0.82275	1.46599	1.40468	1.43626	1.3376	1.3565	1.45236	1.34354	1.33314	1.40314		C14:0	*	0.0234	1	1.393	0.3935
C15:0	1.09965	0.900347	1.35656	0.643437	1.1974	0.802602	1.24436	1.34929	1.60669	1.16436	1.4622	1.70939	1.14179	1.36086	1.43292		C15:0	*	0.0262	1	1.386	0.3879
C16:0	1.02411	0.97589	1.17263	0.827375	1.18368	0.816317	1.19077	1.06072	1.20849	1.04327	0.883962	1.02246	1.06332	0.87726	1.03308		C16:0	ns	0.9996	1	1.043	0.04411
C17:0	1.07453	0.925468	1.22191	0.778085	1.21765	0.782349	0.937643	1.14861	1.42562	0.84322	1.01824	1.29802	0.852656	1.0395	1.23247		C17:0	ns	0.9963	1	1.088	0.08983
C18:0	1.10115	0.898849	1.22811	0.771887	1.19945	0.80055	1.07916	0.983281	1.08361	0.971661	0.869128	1.01764	0.975384	0.865249	0.987955		C18:0	ns	0.9998	1	0.9815	-0.01741
C19:0	1.09974	0.900255	1.33173	0.668274	1.30726	0.692736	0.87244	1.09047	1.29827	0.707917	0.864916	1.07004	0.703563	0.817556	1.02976		C19:0	ns	0.9996	1	0.9394	-0.05793
C20:0	1.06696	0.933044	1.29156	0.708442	1.28855	0.711454	1.44971	1.33924	1.49097	1.2506	0.955631	1.29294	1.17007	0.921492	1.11929		C20:0	ns	0.6318	1	1.221	0.2256
C21:0	1.08547	0.914528	1.3296	0.670396	1.25302	0.74698	0.817651	0.914978	0.981954	0.748107	0.496739	0.782941	1.81365	0.650522	0.755443		C21:0	ns	0.9958	1	0.8847	-0.1209
C22:0	1.10923	0.890772	1.36685	0.633146	1.2613	0.738701	1.18899	1.18395	1.15248	0.96872	0.528228	0.831795	1.03813	0.800508	0.864277		C22:0	ns	0.9996	1	0.9508	-0.04774
C14:1n5	1.14596	0.854037	1.22405	0.775946	1.2315	0.7685	1.02438	1.29969	1.20286	0.917424	1.25361	1.26614	0.901373	1.25041	1.12018		C14:1n5	ns	0.9877	1	1.137	0.1387
C16:1n7	1.10049	0.899508	1.19998	0.800023	1.23665	0.763353	1.48787	1.85676	1.93311	1.56329	1.94573	2.06608	1.46021	1.89231	1.72621		C16:1n7	****	<0.0001	1	1.77	0.7725
C17:1n7	1.10407	0.895934	1.19875	0.801254	1.20559	0.79441	1.06639	1.13333	1.14015	1.00622	1.04074	1.04155	1.00111	1.00043	0.997726		C17:1n7	ns	0.9996	1	1.048	0.04893
C18:1n7	1.08407	0.91593	1.13019	0.869812	1.19723	0.802768	1.17308	1.02264	0.892376	0.9784	1.10578	1.04527	0.92085	0.883842	1.0757		C18:1n7	ns	0.9998	1	1.011	0.01238
C18:1n9	1.06943	0.93057	1.24198	0.758021	1.21366	0.786344	1.18303	1.40307	1.50866	1.04661	1.22601	1.41442	1.01662	1.1973	1.38688		C18:1n9	ns	0.3638	1	1.265	0.2666
C19:1n9	1.08586	0.914139	1.25104	0.748957	1.2218	0.778201	1.16658	1.04063	1.09613	1.01352	0.884651	0.937007	0.975155	0.886622	0.928965		C19:1n9	ns	0.9998	1	0.9921	-0.006034
C20:1n9	1.07325	0.926752	1.24028	0.759716	1.22079	0.779214	1.00962	1.05735	1.00905	1.06697	1.14521	1.27823	1.05535	1.10322	1.2723		C20:1n9	ns	0.9963	1	1.111	0.1098
C18:2n6	1.06444	0.935555	1.16082	0.839177	1.17956	0.820437	1.43067	1.59747	1.60946	1.24119	1.47961	1.4636	1.24575	1.41037	1.40746		C22:1	ns	0.9958	1	0.8765	-0.1205
C18:3n3	1.00611	0.993886	1.17595	0.824046	1.23337	0.766632	1.25483	1.28824	1.28954	1.42732	1.68851	1.83478	1.27917	1.58612	1.61059		C18:2n6	**	0.0074	1	1.432	0.434
C18:4n3	1.0969	0.903097	1.17373	0.826267	1.21308	0.786916	1.29388	1.51886	1.50603	1.184	1.45123	1.53168	1.1716	1.39023	1.39119		C18:3n3	**	0.0023	1	1.473	0.4727
C20:2n6	1.04759	0.952408	1.17193	0.828069	1.19006	0.809937	1.75653	1.70112	1.70204	1.57882	1.48027	1.5391	1.55576	1.43143	1.45701		C18:4n3	*	0.028	1	1.382	0.384
C20:3n6	1.13675	0.863252	1.18461	0.815386	1.22805	0.771947	1.63422	1.90555	2.01979	1.50272	1.69743	1.80027	1.41753	1.57401	1.68621		C20:2n6	****	<0.0001	1	1.578	0.5809
C20:3n3	1.2587	0.741301	1.18451	0.815491	1.22806	0.77194	1.47332	1.63724	1.7334	1.50259	1.69729	1.80005	1.41753	1.57399	1.68685		C20:3n6	****	<0.0001	1	1.693	0.697
C20:4n6	1.12432	0.875682	1.18319	0.816813	1.22151	0.778495	1.67359	1.67137	1.61548	1.49428	1.65385	1.64895	1.46541	1.6056	1.46978		C20:4n6	****	<0.0001	1	1.589	0.5909
C20:4n3	1.09263	0.907369	1.19561	0.804388	1.21245	0.787547	1.26317	1.50298	1.62015	1.11888	1.31259	1.46131	1.09703	1.23859	1.36765		C20:4n3	ns	0.0972	1	1.331	0.3342
C20:5n3	1.09065	0.909352	1.19487	0.805135	1.19214	0.807857	1.10602	1.20739	1.19404	0.998547	1.10116	1.12081	1.00738	1.10775	1.14417		C20:5n3	ns	0.9963	1	1.11	0.1104
Figure 3b
Numbers	lipl-4 Tg vs. WT				Percentage	lipl-4 Tg vs. WT				TAG
Lipid Species	Increase	Decrease	No Change		Lipid Species	Increase	Decrease	No Change		w/ PUFA	117
SPH	0	1	82		SPH	0	1	99		w/o PUFA	69
PC	1	8	174		PC	1	4	95
LPC	0	0	55		LPC	0	0	100
PE	1	7	170		PE	1	4	95
LPE	0	0	29		LPE	0	0	100
PS	2	0	24		PS	8	0	92
LPS	0	0	4		LPS	0	0	100
PI	0	2	14		PI	0	13	87
DAG	0	10	120		DAG	0	8	92
TAG	4	186	115		TAG	1	61	38
														2way ANOVA calculated using GraphPad Prism
Figure 3d														Alpha	0.05
														Sidak's multiple comparisons test	Mean Diff.	95.00% CI of diff.	Significant?	Summary	Adjusted P Value
	WT				lipl-4 Tg									egl-3
Gene Name	replicate1	replicate2	replicate3	replicate4	replicate1	replicate2	replicate3							WT vs. fat-1(lf)	0.25	-0.397 to 0.897	No	ns	>0.9999
egl-3	1	1	1	1	2.16595	2.82843	2.91804							WT vs. fat-3(lf)	0.125	-0.522 to 0.772	No	ns	>0.9999
egl-21	1	1	1	1	2.74157	1.95884	2.8481							WT vs. lipl-4 Tg	-1.637	-2.336 to -0.9387	Yes	****	<0.0001
	fat-1(lf)				lipl-4 Tg; fat-1(lf)									lipl-4 Tg vs. egl-3:lipl-4 Tg;fat-1(lf)	1.245	0.5462 to 1.944	Yes	****	<0.0001
Gene Name	replicate1	replicate2	replicate3	replicate4	replicate1	replicate2	replicate3	replicate4						lipl-4 Tg vs. egl-3:lipl-4 Tg;fat-3(lf)	1.486	0.7391 to 2.233	Yes	****	<0.0001
egl-3	0.81	0.7	0.62	0.87	1.47	1.66	1.53	0.91						egl-21
egl-21	0.92	0.88	0.79	0.85	1.41	1.11	1.33	0.77						WT vs. fat-1(lf)	0.14	-0.507 to 0.787	No	ns	>0.9999
	fat-3(lf)				lipl-4 Tg; fat-3(lf)									WT vs. fat-3(lf)	0.1775	-0.4695 to 0.8245	No	ns	>0.9999
Gene Name	replicate1	replicate2	replicate3	replicate4	replicate1	replicate2	replicate3							WT vs. lipl-4 Tg	-1.516	-2.215 to -0.8174	Yes	****	<0.0001
egl-3	0.87	0.77	0.92	0.94	1.29391	1.36	0.8							lipl-4 Tg vs. lipl-4 Tg;fat-1(lf)	1.361	0.6624 to 2.06	Yes	****	<0.0001
egl-21	0.73	0.71	0.98	0.87	1.32197	1.38	0.73							lipl-4 Tg vs. lipl-4 Tg;fat-3(lf)	1.372	0.6251 to 2.119	Yes	****	<0.0001
