# Supplementary material for: Lysosome lipid signalling from the periphery to neurons regulates longevity
Source: Nat Cell Biol. 2022 Jun 9;24(6):906–16. doi: 10.1038/s41556-022-00926-8 (PMC9203275; doi:10.1038/s41556-022-00926-8)
Supplement: Source Data Fig. 4 — Statistical source data. [file 41556_2022_926_MOESM6_ESM.xlsx]

## Sheet: Figure 4
														2way ANOVA calculated using GraphPad Prism
Figure 4a														Alpha	0.05
														Sidak's multiple comparisons test	Mean Diff.	95.00% CI of diff.	Significant?	Summary	Adjusted P Value
	WT						lipl-4 Tg							egl-3
Gene Name	replicate1	replicate2	replicate3	replicate4	replicate5	replicate6	replicate1	replicate2	replicate3					WT vs. lbp-2(lf)	0.02533	-1.108 to 1.158	No	ns	>0.9999
egl-3	1	1	1	1	1	1	1.928	4.482	2.369					WT vs. lbp-3(lf)	-0.04067	-0.9657 to 0.8843	No	ns	>0.9999
egl-21	1	1	1	1	1	1	2.88	4.528	2					WT vs. lipl-4 Tg	-1.926	-3.059 to -0.7934	Yes	***	0.0001
	lbp-2(lf)						lipl-4 Tg; lbp-2(lf)							lipl-4 Tg vs. lipl-4 Tg;lbp-2(lf)	-0.103	-1.411 to 1.205	No	ns	0.9999
Gene Name	replicate1	replicate2	replicate3				replicate1	replicate2	replicate3					lipl-4 Tg vs. lipl-4 Tg;lbp-3(lf)	2.095	0.9621 to 3.228	Yes	****	<0.0001
egl-3	1.032	1.006	0.886				2.508	2.592	3.988					egl-21
egl-21	0.681	0.962	1.068				2.093	2.172	3.829					WT vs. lbp-2(lf)	0.09633	-1.037 to 1.229	No	ns	0.9998
	lbp-3(lf)						lipl-4 Tg; lbp-3(lf)							WT vs. lbp-3(lf)	-0.08367	-1.009 to 0.8413	No	ns	0.9998
Gene Name	replicate1	replicate2	replicate3	replicate4	replicate5	replicate6	replicate1	replicate2	replicate3	replicate4	replicate5	replicate6		WT vs. lipl-4 Tg	-2.136	-3.269 to -1.003	Yes	****	<0.0001
egl-3	0.68	1.59	0.83	1.037	1.176	0.931	0.37	0.51	1.07	0.898	1.081	1.059		lipl-4 Tg vs. lipl-4 Tg;lbp-2(lf)	0.438	-0.8702 to 1.746	No	ns	0.9155
egl-21	1.05	0.67	1.3	1.13	1.176	1.176	0.47	0.9	1.3	1.11	1.22	1.056		lipl-4 Tg vs. lipl-4 Tg;lbp-3(lf)	2.127	0.9938 to 3.26	Yes	****	<0.0001
														2way ANOVA calculated using GraphPad Prism
Figure 4d														Alpha	0.05
														Sidak's multiple comparisons test	Mean Diff.	95.00% CI of diff.	Significant?	Summary	Adjusted P Value
	WT						lbp-3 Tg							egl-3
Gene Name	replicate1	replicate2	replicate3	replicate4	replicate5		replicate1	replicate2	replicate3	replicate4	replicate5			WT vs. lbp-3 Tg	-1.278	-2.299 to -0.2575	Yes	**	0.0069
egl-3	1	1	1	1	1		2.89	3.2	1.7	2.15	1.45			egl-21
egl-21	1	1	1				4.25	2.74	2.01					WT vs. lbp-3 Tg	-2	-3.178 to -0.8216	Yes	***	0.0002
nlp-11	1	1	1	1	1		2	2.3	2.81	1.98	2.23			nlp-11
														WT vs. lbp-3 Tg	-1.264	-2.285 to -0.2435	Yes	**	0.0077
														2way ANOVA calculated using GraphPad Prism
Figure 4h														Alpha	0.05
														Sidak's multiple comparisons test	Mean Diff.	95.00% CI of diff.	Significant?	Summary	Adjusted P Value
	WT						int-lbp-3 Tg							egl-3
Gene Name	replicate1	replicate2	replicate3	replicate4			replicate1	replicate2	replicate3	replicate4				WT vs. int-lbp-3 Tg	-2.684	-3.633 to -1.735	Yes	****	<0.0001
egl-3	1	1	1	1			2.79	4.62	3.2	4.44				egl-21
egl-21	1	1	1	1			2.18	3.57	3.58	2.3				WT vs. int-lbp-3 Tg	-1.93	-2.879 to -0.9808	Yes	****	<0.0001
nlp-11	1	1	1	1			1.72	2.42	1.84	1.93				nlp-11
														WT vs. int-lbp-3 Tg	-0.9495	-1.898 to -0.0005902	Yes	*	0.0497
