# Supplementary material for: Lysosome lipid signalling from the periphery to neurons regulates longevity
Source: Nat Cell Biol. 2022 Jun 9;24(6):906–16. doi: 10.1038/s41556-022-00926-8 (PMC9203275; doi:10.1038/s41556-022-00926-8)
Supplement: Source Data Fig. 5 — Statistical source data. [file 41556_2022_926_MOESM7_ESM.xlsx]

## Sheet: Figure 5
Figure 5c
		intp-LBP-3-RFP::sl2GFP
		WT	lipl-4 Tg		ttest
	1	1	6.21615		0.000600363
	2	0.927918	3.73804
	3	0.497161	6.7418
	4	0.727553	6.7418
	5	0.89616	3.63853
	6	1.02647	4.53912
	7	1.64623	3.63372
	8	1.4168	7.8799
	9	0.853623	5.2328
	10	1.35887	9.36233
	11	0.649216	1.46203
	12		1.44163
	13		0.937927
	14		1.27341
	15		1.12655
														2way ANOVA calculated using GraphPad Prism
Figure 5d														Alpha	0.05
														Sidak's multiple comparisons test	Mean Diff.	95.00% CI of diff.	Significant?	Summary	Adjusted P Value
	WT						int-lbp-3ns Tg							egl-3
Gene Name	replicate1	replicate2	replicate3	replicate4			replicate1	replicate2	replicate3	replicate4				WT vs. int-lbp-3ns Tg	0.67	0.4423 to 0.8977	Yes	****	<0.0001
egl-3	1	1	1	1			0.26	0.4	0.267	0.393				egl-21
egl-21	1	1	1	1			0.285	0.571	0.207	0.603				WT vs. int-lbp-3ns Tg	0.5835	0.3558 to 0.8112	Yes	****	<0.0001
nlp-11	1	1	1	1			0.287	0.501	0.331	0.413				nlp-11
														WT vs. int-lbp-3ns Tg	0.617	0.3893 to 0.8447	Yes	****	<0.0001
