# Supplementary material for: Lysosome lipid signalling from the periphery to neurons regulates longevity
Source: Nat Cell Biol. 2022 Jun 9;24(6):906–16. doi: 10.1038/s41556-022-00926-8 (PMC9203275; doi:10.1038/s41556-022-00926-8)
Supplement: Source Data Fig. 6 — Statistical source data. [file 41556_2022_926_MOESM8_ESM.xlsx]

## Sheet: Figure 6
Figure 6b
	WT		lipl-4 Tg			one-way ANOVA calculated using GraphPad Prism
	EV	fat-3 RNAi	EV	fat-3 RNAi		Alpha	0.05
1	0.927918	1	6.21615	0.078716		Sidak's multiple comparisons test	Mean Diff.	95.00% CI of diff.	Significant?	Summary	Adjusted P Value
2	0.497161	1.09269	3.73804	0.101961		lipl-4Tg fat-3 RNAi
3	0.727553	0.733805	6.7418	0.428199		WT EV vs. WT fat-3 RNAi	-0.009269	-0.6156 to 0.5971	No	ns	>0.9999
4	0.89616	0.912725	6.7418	0.0395385		WT vs. lipl-4Tg	-4.772	-7.046 to -2.498	Yes	***	0.0004
5	1.02647	0.85365	3.63853	0.18167		lipl-4Tg vs. lipl-4Tg fat-3 RNAi	5.6	3.522 to 7.679	Yes	****	<0.0001
6	1.64623	0.727937	4.53912	0.184062
7	1.4168	0.951064	3.63372	0.149849
8	0.853623	1.80928	7.8799	0.0877882
9	1.35887	0.820005	5.2328	0.29866
10	0.649216	1.19154	9.36233	0.17192
Figure 6c
X - axis	AA			DGLA			EPA			ETA				One site - Fit Ki using graphpad prism
0.0004	1952	2462.67	1942.33	3461	3058.33	3566.33	1087.33	1974	2200	10821.7	10588.3	9368.33		Best-fit values	AA	DGLA	EPA	ETA
0.0002	1760	2124.33	2024.33	3893	3766.67	3734.67	1631.67	1220.33	1678.33	10054	9049.67	10582		logKi	-5.536	-4.96	-5.322	-3.85
0.0001	1985.67	2538.33	2003.67	5026.33	3721.67	4405.67	1123	1920	2528.33	9826.33	10305	10731.7		HotNM	= 1.000e-005	= 1.000e-005	= 1.000e-005	= 1.000e-005
5e-05	4030	3926	3049.67	6827.33	6400	6110.33	2858	2813	4012.33	10384.3	9674.67	10970.7		HotKdNM	= 7.449e-006	= 7.449e-006	= 7.449e-006	= 7.449e-006
2.5e-05	5635.67	3997.67	4426	7957	6809	7125	4382.67	3688.67	5304.67	11130.3	10001	10645.3		Top	99.05	100.6	99.55	102.8
1.25e-05	7566	4568.33	6162	9965.33	7463	9769.33	5101.33	5252	7080.33	10627.3	10436.3	10997.3		Bottom	15.23	23.06	12.63	97.51
6.25e-06	9342.67	5397.33	7136	10877	9409	9959	5750.33	6481.33	8734.33	10830	10517.3	11359.7		Ki	2.909e-06	1.096e-05	4.761e-06	0.0001413
3.13e-06	11327.7	7384.33	8938	11784.7	10213.3	11017	7736.33	7664.67	9823.67	10673	10357.3	11261.3		95% CI (profile likelihood)
1.56e-06	11767.7	8493.33	10100	12598	10015	12342.7	7874.33	7335.33	9970	10979	9610.67	11051.7		logKi	-5.636 to -5.437	-5.047 to -4.873	-5.453 to -5.192	???
7.81e-07	13176.7	9396.33	11069	12382.7	10999.3	11508.7	8955.67	8500.67	10694	10274	9436	10983.3		Top	96.62 to 101.5	99.01 to 102.1	96.51 to 102.6	100.3 to 105.4
3.91e-07	13855.3	10540.3	11881.3	12714.3	11153.7	12387.3	10689	9626.33	11301	10983.3	9791.67	10846		Bottom	11.59 to 18.74	19.06 to 26.82	7.114 to 17.85	??? to 106.3
1.95e-07	14702.3	10845.3	11986.7	12279.3	11475.7	12513.7	9487	10101.3	11012	10331.7	9559.33	10660.7		Ki	2.313e-006 to 3.657e-006	8.975e-006 to 1.338e-005	3.521e-006 to 6.424e-006	???
9.77e-08	14026.3	11047.7	12197	12590	11377.7	12685.3	10100	10256.3	11569	10361	9399.67	10740.3		Goodness of Fit
4.88e-08	13000	11912	12557	12402.3	11799.7	12762.7	10047.7	9688	11752.3	10706.3	9639.67	10524.3		Degrees of Freedom	13	13	13	13
2.44e-08	14022	11306	12880.3	12171	10942.7	11899.7	10111	9427	11360.7	11810.3	9443.33	11149.3		R squared	0.9945	0.9954	0.9903	0.04758
1.22e-08	13559	12519.7	13082.7	12127.7	11411.3	12578.7	10484	9739.67	11182.3	8513.33	9381	9985.67		Sum of Squares	94.56	52.1	166.3	217.2
Figure 6d												2way ANOVA calculated using GraphPad Prism
	lipl-4Tg;fat-3(lf)											Alpha	0.05
	vechicle					AA						Sidak's multiple comparisons test	Mean Diff.	95.00% CI of diff.	Significant?	Summary	Adjusted P Value
Gene Name	replicate1	replicate2	replicate3	replicate4	replicate5	replicate1	replicate2	replicate3	replicate4	replicate5		egl-3
egl-3	1.32	1.23	1.18	1.13	1.19	0.51	0.63	0.53	0.58	0.38		vechicle vs. AA	0.684	-0.1012 to 1.469	No	ns	0.1272
egl-21	1.44	1.22	1.32	1.43	1.36	0.4	0.42	0.4	0.39	0.43		vechicle vs. EPA	0.546	-0.2392 to 1.331	No	ns	0.3582
	EPA											vechicle vs. DGLA	-1.664	-2.372 to -0.9565	Yes	****	<0.0001
Gene Name	replicate1	replicate2	replicate3	replicate4	replicate5
egl-3	0.5	0.9	0.78	0.54	0.6
egl-21	0.33	0.45	0.75	0.8	0.63							egl-21
	DGLA											vechicle vs. AA	0.946	0.1608 to 1.731	Yes	**	0.0091
Gene Name	replicate1	replicate2	replicate3	replicate4	replicate5	replicate6	replicate7	replicate8				vechicle vs. EPA	0.762	-0.02322 to 1.547	No	ns	0.0626
egl-3	2.53	1.74	2.59	2.41	2.6	4.074	3.515	3.535				vechicle vs. DGLA	-0.8621	-1.57 to -0.1543	Yes	**	0.0081
egl-21	2.12	2.46	2.8	2.74	2.18	2.059	1.698	1.672
Figure 6f
	lipl-4Tg fat-3 RNAi					one-way ANOVA calculated using GraphPad Prism
	vechicle	DGLA				Alpha	0.05
1	1.75469	3.02275				Sidak's multiple comparisons test	Mean Diff.	95.00% CI of diff.	Significant?	Summary	Adjusted P Value
2	1.31535	4.17444
3	0.605488	4.49327				DGLA vs. vehicle	-5.099		Yes	****	<0.0001
4	0.524089	8.80163
5	1.43094	7.72952
6	1.19022	8.85765
7	0.412517	6.49199
8	0.709217	6.67246
9	0.728726	4.82
10	1.32877	5.19154
11	2.35757	4.23346
12	2.14296	4.67234
