# Supplementary material for: Lysosome lipid signalling from the periphery to neurons regulates longevity
Source: Nat Cell Biol. 2022 Jun 9;24(6):906–16. doi: 10.1038/s41556-022-00926-8 (PMC9203275; doi:10.1038/s41556-022-00926-8)
Supplement: Source Data Fig. 7 — Statistical source data. [file 41556_2022_926_MOESM9_ESM.xlsx]

## Sheet: Figure 7
										2way ANOVA calculated using GraphPad Prism
Figure 7a										Alpha	0.05
	lipl-4Tg;fat-3(lf);lbp-3(lf)									Sidak's multiple comparisons test	Mean Diff.	95.00% CI of diff.	Significant?	Summary	Adjusted P Value
	vechicle				DGLA					egl-3
Gene Name	replicate1	replicate2	replicate3		replicate1	replicate2	replicate3			vechicle vs. DGLA	0.2653	-0.268 to 0.7987	No	ns	0.4333
egl-3	1	1	1		0.914	0.77	0.52			egl-21
egl-21	1	1	1		0.82	0.87	0.23			vechicle vs. DGLA	0.36	-0.1734 to 0.8934	No	ns	0.2135
Figure 7b										2way ANOVA calculated using GraphPad Prism
										Alpha	0.05
	WT				lbp-2 Tg					Sidak's multiple comparisons test	Mean Diff.	95.00% CI of diff.	Significant?	Summary	Adjusted P Value
Gene Name	replicate1	replicate2	replicate3		replicate1	replicate2	replicate3			egl-3
egl-3	1	1	1		1.18	0.99	1.14			WT vs. lbp-2 Tg	-0.1033	-0.2746 to 0.06795	No	ns	0.3531
egl-21	1	1	1		0.85	0.95	0.82			egl-21
										WT vs. lbp-2 Tg	0.1267	-0.04462 to 0.298	No	ns	0.1851
Figure 7c
	LBP-2's occupancy
Lipid species	replicate1	replicate2	replicate3
LA (C18:2n6)	15.0395	13.5755	8.39758
ESA (C20:2n6)	0	0.213155	0.243224
EPA(C20:5n3)	7.12732	5.50061	6.75155
AA (20:4n6)	14.572	7.64079	4.19528
DGLA (20:3n6)	0.995639	1.16958	1.33483
	LBP-3's occupancy
Lipid species	replicate1	replicate2	replicate3
EPA(20:5)	3.18073	3.88948	1.95659
AA (20:4)	2.98246	3.9195	1.36398
DGLA (20:3)	23.9676	21.3474	28.4932
Figure 7d
	lipl-4 Tg vs. WT
Lipid species	replicate1	replicate2	replicate3
LA (C18:2n6)	3.9659	4.11153	3.16137
ESA (C20:2n6)	0.625578	0.670852	0.689575
DGLA (20:3n6)	2.63943	2.36428	2.09965
ETA (C20:4n3)	4.87752	4.77775	3.44943
AA (20:4n6)	1.60522	1.47471	0.992986
EPA(C20:5n3)	22.0904	21.7253	9.60432
Figure 7g
										2way ANOVA calculated using GraphPad Prism
	WT				int-lbp-3(chim) Tg #1					Alpha	0.05
Gene Name	replicate1	replicate2	replicate3	replicate4	replicate1	replicate2	replicate3	replicate4		Sidak's multiple comparisons test	Mean Diff.	95.00% CI of diff.	Significant?	Summary	Adjusted P Value
egl-3	1	1	1		0.47	0.29	1.49	0.56		egl-3
egl-21	1	1	1		0.61	0.49	1.53	0.9		WT vs. int-lbp-3(chim) #1	0.2675	-1.013 to 1.548	No	ns	0.9965
										egl-21
										WT vs. int-lbp-3(chim) #1	0.065	-1.215 to 1.345	No	ns	>0.9999
