# Supplementary material for: Lysosome lipid signalling from the periphery to neurons regulates longevity
Source: Nat Cell Biol. 2022 Jun 9;24(6):906–16. doi: 10.1038/s41556-022-00926-8 (PMC9203275; doi:10.1038/s41556-022-00926-8)
Supplement: Source Data Fig. 8 — Statistical source data. [file 41556_2022_926_MOESM10_ESM.xlsx]

## Sheet: Figure 8
														2way ANOVA calculated using GraphPad Prism
Figure 8c														Alpha	0.05
														Sidak's multiple comparisons test	Mean Diff.	95.00% CI of diff.	Significant?	Summary	Adjusted P Value
	WT						lbp-8 Tg							egl-3
Gene Name	replicate1	replicate2	replicate3	replicate4			replicate1	replicate2	replicate3	replicate4				WT vs. lbp-8 Tg	-0.22	-0.4584 to 0.0184	No	ns	0.087
egl-3	1	1	1	1			1.11	1.32	1.23	1.22				egl-21
egl-21	1	1	1	1			1.24	1.21	1.6	1.35				WT vs. lbp-8 Tg	-0.35	-0.5884 to -0.1116	Yes	**	0.0016
nlp-11	1	1	1	1			1.12	1.32	1.19	1.45				nlp-11
														WT vs. lbp-8 Tg	-0.22	-0.4288 to -0.01122	Yes	*	0.0337
Figure 8e														2way ANOVA calculated using GraphPad Prism
														Alpha	0.05
	WT				lipl-4 Tg									Sidak's multiple comparisons test	Mean Diff.	95.00% CI of diff.	Significant?	Summary	Adjusted P Value
Gene Name	replicate1	replicate2	replicate3	replicate4	replicate1	replicate2	replicate3	replicate4						egl-3
egl-3	1	1	1	1	1.96	1.83	2.12	1.82						WT vs. nhr-49(lf)	-0.032	No	ns	>0.9999
egl-21	1	1	1	1	1.77	1.98	1.99	2.11						WT vs. nhr-80(lf)	-0.0475	No	ns	>0.9999
	nhr-49(lf)				lipl-4 Tg; nhr-49(lf)									WT vs. lipl-4 Tg	-0.9325	Yes	****	<0.0001
Gene Name	replicate1	replicate2	replicate3	replicate4	replicate1	replicate2	replicate3	replicate4						lipl-4 Tg vs. lipl-4 Tg;nhr-49(lf)	1.184	Yes	****	<0.0001
egl-3	1.04	1.12	0.978	0.99	0.71	0.81	0.68	0.793						lipl-4 Tg vs. lipl-4 Tg;nhr-80(lf)	0.2975	Yes	***	0.0004
egl-21	0.87	0.98	1.21	1.06	0.77	0.79	0.78	0.74						egl-21
	nhr-80(lf)				lipl-4 Tg; nhr-80(lf)									WT vs. nhr-49(lf)	-0.03	No	ns	>0.9999
Gene Name	replicate1	replicate2	replicate3	replicate4	replicate1	replicate2	replicate3	replicate4						WT vs. nhr-80(lf)	-0.01375	No	ns	>0.9999
egl-3	1.05	1.12	1.04	0.98	1.53	1.61	1.72	1.68						WT vs. lipl-4 Tg	-0.9625	Yes	****	<0.0001
egl-21	1.03	1.02	1.015	0.99	1.58	1.54	1.65	1.69						lipl-4 Tg vs. lipl-4 Tg;nhr-49(lf)	1.193	Yes	****	<0.0001
														lipl-4 Tg vs. lipl-4 Tg;nhr-80(lf)	0.3475	Yes	****	<0.0001
Figure 8f
														2way ANOVA calculated using GraphPad Prism
	WT				lbp-3 Tg									Alpha	0.05
Gene Name	replicate1	replicate2	replicate3	replicate4	replicate1	replicate2	replicate3	replicate4						Sidak's multiple comparisons test	Mean Diff.	95.00% CI of diff.	Significant?	Summary	Adjusted P Value
egl-3	1	1	1	1	1.804	2.421	2.6	1.616						egl-3
egl-21	1	1	1	1	2.005	3.015	1.958	2.442						WT vs. nhr-49(lf)	-0.0485	-0.9905 to 0.8935	No	ns	>0.9999
	nhr-49(lf)				lbp-3 Tg; nhr-49(lf)									WT vs. lbp-3Tg	-1.11	-2.052 to -0.1683	Yes	**	0.0088
Gene Name	replicate1	replicate2	replicate3	replicate4	replicate1	replicate2	replicate3	replicate4						lbp-3Tg vs. lbp-3Tg;nhr-49(lf)	1.038	0.09625 to 1.98	Yes	*	0.0187
egl-3	1.216	0.915	0.959	1.104	0.991	0.62	1.246	1.431						lbp-3Tg;nhr-49(lf) vs. lbp-3Tg;nhr-49(lf) neu-nhr-49	-1.647	-2.589 to -0.7053	Yes	****	<0.0001
egl-21	0.73	0.744	0.946	0.814	0.768	0.656	1.119	1.114						egl-21
					lbp-3 Tg; nhr-49(lf); neu-nhr-49									WT vs. nhr-49(lf)	0.1915	-0.7505 to 1.133	No	ns	>0.9999
Gene Name					replicate1	replicate2	replicate3							WT vs. lbp-3 Tg	-1.355	-2.297 to -0.413	Yes	***	0.0006
egl-3					3.246	1.639	3.096	2.896						lbp-3 Tg vs. lbp-3 Tg;nhr-49(lf)	1.441	0.4988 to 2.383	Yes	***	0.0003
egl-21					2.158	1.922	2.489	2.833						lbp-3Tg;nhr-49(lf) vs. lbp-3Tg;nhr-49(lf) neu-nhr-49	-1.436	-2.378 to -0.4943	Yes	***	0.0003
