# Supplementary material for: Lysosome lipid signalling from the periphery to neurons regulates longevity
Source: Nat Cell Biol. 2022 Jun 9;24(6):906–16. doi: 10.1038/s41556-022-00926-8 (PMC9203275; doi:10.1038/s41556-022-00926-8)
Supplement: Source Data Extended Data Fig. 2 — Statistical source data. [file 41556_2022_926_MOESM11_ESM.xlsx]

## Sheet: Extended Data Figure 2
Extended Data Figure 2a
	WT				lipl-4Tg				ttest
Gene Name	replicate1	replicate2	replicate3		replicate1	replicate2	replicate3
nlp-11	1	1	1		2.98	2.3	2.81		0.00114842
