# Supplementary material for: Lysosome lipid signalling from the periphery to neurons regulates longevity
Source: Nat Cell Biol. 2022 Jun 9;24(6):906–16. doi: 10.1038/s41556-022-00926-8 (PMC9203275; doi:10.1038/s41556-022-00926-8)
Supplement: Source Data Extended Data Fig. 3 — Statistical source data. [file 41556_2022_926_MOESM12_ESM.xlsx]

## Sheet: Extended Data Figure 3
Extended Data Figure 3a
	WT				lipl-4 Tg
Lipid Species	replicate1	replicate2	replicate3		replicate1	replicate2	replicate3	replicate4
TG	100	72.8488	97.6959		22.5061	45.2209	16.062	37.1154
