# Supplementary material for: Lysosome lipid signalling from the periphery to neurons regulates longevity
Source: Nat Cell Biol. 2022 Jun 9;24(6):906–16. doi: 10.1038/s41556-022-00926-8 (PMC9203275; doi:10.1038/s41556-022-00926-8)
Supplement: Source Data Extended Data Fig. 4 — Statistical source data. [file 41556_2022_926_MOESM13_ESM.xlsx]

## Sheet: Extended Data Figure 4
Extended Data Figure 4a-b
														2way ANOVA calculated using GraphPad Prism
														Alpha	0.05
	WT						lipl-4 Tg							Sidak's multiple comparisons test	Mean Diff.	95.00% CI of diff.	Significant?	Summary	Adjusted P Value
Gene Name	replicate1	replicate2	replicate3	replicate4			replicate1	replicate2	replicate3	replicate4				egl-3
egl-3	1	1	1	1			5.50582	3.09313	3.05162	3.85194				WT EV vs. WT lbp-1 RNAi	-0.192	-1.745 to 1.361	No	ns	>0.9999
egl-21	1	1	1	1			3.40705	2.62978	2.05885	3.21298				WT EV vs. WT lbp-2 RNAi	-0.3044	-1.857 to 1.249	No	ns	>0.9999
	lbp-1 RNAi						lipl-4 Tg; lbp-1 RNAi							WT EV vs. WT lbp-3 RNAi	-0.4372	-1.99 to 1.116	No	ns	>0.9999
Gene Name	replicate1	replicate2	replicate3	replicate4			replicate1	replicate2	replicate3	replicate4				WT EV vs. lipl-4 Tg EV	-2.876	-4.428 to -1.323	Yes	****	<0.0001
egl-3	0.981235	1.92413	0.881242	0.981421			2.23638	3.15828	3.76548	4.76362				lipl-4 Tg EV vs. lipl-4 Tg lbp-1 RNAi	0.3947	-1.158 to 1.948	No	ns	>0.9999
egl-21	1.12312	0.871241	1.23423	1.21211			4.23131	2.34134	3.89109	2.9812				lipl-4 Tg EV vs. lipl-4 Tg lbp-2 RNAi	2.908	1.355 to 4.461	Yes	****	<0.0001
	lbp-2 RNAi						lipl-4 Tg; lbp-2 RNAi							lipl-4 Tg EV vs. lipl-4 Tg lbp-3 RNAi	2.139	0.5859 to 3.692	Yes	**	0.0018
Gene Name	replicate1	replicate2	replicate3	replicate4			replicate1	replicate2	replicate3	replicate4				egl-21
egl-3	0.903941	1.64541	1.38791	1.28014			1.05055	1.2591	0.6631	0.898139				WT EV vs. WT lbp-1 RNAi	-0.1102	-1.201 to 0.9803	No	ns	>0.9999
egl-21	0.8356	1.42837	1.19596	0.98123			0.905857	1.02665	0.697794	1.14024				WT EV vs. WT lbp-2 RNAi	-0.1103	-1.201 to 0.9802	No	ns	>0.9999
	lbp-3 RNAi						lipl-4 Tg; lbp-3 RNAi							WT EV vs. WT lbp-3 RNAi	-0.04202	-1.133 to 1.048	No	ns	>0.9999
Gene Name	replicate1	replicate2	replicate3	replicate4			replicate1	replicate2	replicate3	replicate4				WT EV vs. lipl-4 Tg EV	-1.827	-2.918 to -0.7367	Yes	***	0.0001
egl-3	1.3685	1.30574	1.82418	1.25035			1.48978	1.61523	2.45044	1.39187				lipl-4 Tg EV vs. lipl-4 Tg lbp-1 RNAi	-0.5341	-1.625 to 0.5564	No	ns	0.9463
egl-21	0.849987	0.681402	0.993212	1.64347			1.26318	1.37918	2.07125	1.44593				lipl-4 Tg EV vs. lipl-4 Tg lbp-2 RNAi	1.885	0.794 to 2.975	Yes	****	<0.0001
														lipl-4 Tg EV vs. lipl-4 Tg lbp-3 RNAi	1.287	0.1968 to 2.378	Yes	*	0.0104
