# Supplementary material for: Lysosome lipid signalling from the periphery to neurons regulates longevity
Source: Nat Cell Biol. 2022 Jun 9;24(6):906–16. doi: 10.1038/s41556-022-00926-8 (PMC9203275; doi:10.1038/s41556-022-00926-8)
Supplement: Source Data Extended Data Fig. 6 — Statistical source data. [file 41556_2022_926_MOESM14_ESM.xlsx]

## Sheet: Extended Data Figure 6
Extended Data Figure 6a										2way ANOVA calculated using GraphPad Prism
										Alpha	0.05
	lipl-4Tg;fat-3 RNAi- from intestine dissection									Sidak's multiple comparisons test	Mean Diff.	95.00% CI of diff.	Significant?	Summary	Adjusted P Value
	vechicle				DGLA					egl-3
Gene Name	replicate1	replicate2	replicate3	replicate4	replicate1	replicate2	replicate3	replicate4		vechicle vs. DGLA	0.095	-12.32 to 12.51	No	ns	>0.9999
egl-3	1	1	1	1	1.36	0.91	0.47	0.88		egl-21
egl-21	1	1	1	1	1.32	1.43	0.57	1.02		vechicle vs. DGLA	-0.085	-12.5 to 12.33	No	ns	>0.9999
Extended Data Figure 6b
	lipl-4Tg;fat-3 RNAi
	vehicle	DGLA		ttest
1	1	4.34544		2.97071e-20
2	2.09202	5.65707
3	0.943311	4.53173
4	0.987346	7.61301
5	1.42828	6.00867
6	2.44848	5.56537
7	1.18008	5.00912
8	0.618208	4.37304
9	0.790506	4.114
10	0.932803	3.52031
11	0.500638	4.13961
12	2.24024	3.19913
13	1.6545	2.84778
14	1.34284	3.34629
15	1.12192	3.05251
16	0.520407	2.77871
17	2.30397	6.95797
18	1.03032	5.62586
19	0.927918	4.83957
20	0.568007	8.70708
21	1.29988	4.61856
22	0.551702	4.99435
23	0.673576	4.37034
24	0.680547	4.55879
25	0.466495	4.16978
26	0.364041	3.99242
27	3.11635	4.46026
28	2.92289	4.5932
29	2.2297	4.23665
30	2.3759	5.43696
31	2.3578	5.92149
32	1.22356	7.15248
33	1.92074	6.35451
34	1.41788	3.34389
35	2.04859	5.30267
