# Supplementary material for: Lysosome lipid signalling from the periphery to neurons regulates longevity
Source: Nat Cell Biol. 2022 Jun 9;24(6):906–16. doi: 10.1038/s41556-022-00926-8 (PMC9203275; doi:10.1038/s41556-022-00926-8)
Supplement: Source Data Extended Data Fig. 7 — Statistical source data. [file 41556_2022_926_MOESM15_ESM.xlsx]

## Sheet: Extended Data Figure 7
Extended Data Figure 7a
	LBP-2's occupancy
Lipid species	rep licate1	rep licate2	rep licate3
Myristic Acid (14:0)	11.3429	9.45343	9.99309
Palmitoleic Acid (16:1)	1.2953	0	0
Palmitic Acid (16:0)	16.6188	20.451	21.3338
Oleic Acid (18:1)	24.1583	28.0404	32.0546
Stearic Acid (18:0)	8.85032	13.9555	15.696
	LBP-3's occupancy
Lipid species	rep licate1	rep licate2	rep licate3
Decanoic Acid (10:0)	14.279	11.6422	18.8334
Undecanoic Acid (11:0)	26.0435	24.6621	28.4294
Dodecanoic Acid (12:0)	4.24407	5.22554	2.54886
Myristic Acid (14:0)	4.31687	5.18426	2.81872
Palmitic Acid (16:0)	7.44019	8.15999	6.19695
Oleic Acid (18:1)	9.16804	10.6154	6.6681
Stearic Acid (18:0)	4.37754	5.35413	2.69078
Extended Data Figure 7d
	WT				int-lbp-3(chim) Tg #2					2way ANOVA calculated using GraphPad Prism
Gene Name	replicate1	replicate2	replicate3	replicate4	replicate1	replicate2	replicate3	replicate4		Alpha	0.05
egl-3	1	1	1		0.78	0.83	0.99	0.15		Sidak's multiple comparisons test	Mean Diff.	95.00% CI of diff.	Significant?	Summary	Adjusted P Value
egl-21	1	1	1		1.27	0.76	1.97	0.77		egl-3
										WT vs. int-lbp-3(chim) #2	-0.27	-1.55 to 1.01	No	ns	0.9962
										egl-21
										WT vs. int-lbp-3(chim) #2	0.0025	-1.278 to 1.283	No	ns	>0.9999
